# Supplementary material for: Monitoring the Capacity of Microsporidia MB Transgenerational Spread in Anopheles arabiensis Populations
Source: Insects. 2025 Nov 27;16(12):1206. doi: 10.3390/insects16121206 (PMC12733993; doi:10.3390/insects16121206)
Supplement: Supplementary file 1 [file insects-16-01206-s001.zip]

Archive with 2 entries (2 files):
- Additional File 1.pdf
- EXCEL Data.xlsx
