# Supplementary material for: Monitoring the Capacity of Microsporidia MB Transgenerational Spread in Anopheles arabiensis Populations
Source: Insects. 2025 Nov 27;16(12):1206. doi: 10.3390/insects16121206 (PMC12733993; doi:10.3390/insects16121206)
Supplement: Supplementary file 1 [file insects-16-01206-s001.zip › EXCEL Data.xlsx]

## Sheet: TB_Colony_11062025
Replicate	Generation	Sample	MB_status	Sex	Dens_rel	Dens_abso	filter_$	Temp	Humidity
1	1	1	1	2			1	26.7571	72.1465
1	1	2	1	1			1	26.7571	72.1465
1	1	3	1	1			1	26.7571	72.1465
1	1	4	1	1	0	0.000853686	1	26.7571	72.1465
1	1	5	2	1	1.2	0.000891425	0	26.7571	72.1465
1	1	6	2	1	0.5	0.0271806	0	26.7571	72.1465
1	1	7	2	1	0.1	0.0109805	0	26.7571	72.1465
1	1	8	1	1			1	26.7571	72.1465
1	1	9	2	2	0	0.00182836	0	26.7571	72.1465
1	1	10	2	1	2.7	0.384323	0	26.7571	72.1465
1	1	11	2	1	0.1	0.000252444	0	26.7571	72.1465
1	1	12	2	2	1.3	0.426484	0	26.7571	72.1465
1	1	13	2	1	66.9	11.1125	0	26.7571	72.1465
1	1	14	2	1	2.7	0.308594	0	26.7571	72.1465
1	1	15	1	1			1	26.7571	72.1465
1	1	16	2	1	0.3	0.22738	0	26.7571	72.1465
1	1	17	2	1	7.8	2.74002	0	26.7571	72.1465
1	1	18	2	2	0	0.00236826	0	26.7571	72.1465
1	1	19	1	1			1	26.7571	72.1465
1	1	20	2	2	0.1	0.0275101	0	26.7571	72.1465
1	1	21	2	1	207.6	48.4044	0	26.7571	72.1465
1	1	22	2	1	31	8.38413	0	26.7571	72.1465
1	1	23	1	1			1	26.7571	72.1465
1	1	24	1	2	0	0.000634628	1	26.7571	72.1465
1	1	25	1	2	0	0.000239679	1	26.7571	72.1465
1	1	26	2	1	1.3	0.0558378	0	26.7571	72.1465
1	1	27	2	1	10.1	0.30495	0	26.7571	72.1465
1	1	28	1	1			1	26.7571	72.1465
1	1	29	1	1	0	0.0468711	1	26.7571	72.1465
1	1	30	1	1	0	0.0139551	1	26.7571	72.1465
1	1	31	2	2	2.8	0.049758	0	26.7571	72.1465
1	1	32	2	1	1.6	0.0148253	0	26.7571	72.1465
1	1	33	1	1	0	0.0302287	1	26.7571	72.1465
1	1	34	2	1	17	10.0139	0	26.7571	72.1465
1	1	35	2	1	1.9	0.782665	0	26.7571	72.1465
1	1	36	1	2	0	0.00352263	1	26.7571	72.1465
1	1	37	1	2	0	0.00113737	1	26.7571	72.1465
1	1	38	1	1	0	0.000493905	1	26.7571	72.1465
1	1	39	1	1			1	26.7571	72.1465
1	1	40	2	1	0	295.716	0	26.7571	72.1465
1	1	41	2	1	44.5	8.11072	0	26.7571	72.1465
1	1	42	2	1	1212.4	325.588	0	26.7571	72.1465
1	1	43	2	1	0.8	0.0552195	0	26.7571	72.1465
1	1	44	2	1	227.5	34.6688	0	26.7571	72.1465
1	1	45	2	1	12.7	0.0714502	0	26.7571	72.1465
1	1	46	2	1	148.8	25.6895	0	26.7571	72.1465
1	1	47	2	1	42.4	0.332941	0	26.7571	72.1465
1	1	48	2	1	4963.9	9.54878	0	26.7571	72.1465
1	1	49	2	1	183.5	31.7295	0	26.7571	72.1465
1	1	50	1	1	0	0.000186863	1	26.7571	72.1465
1	1	51	1	1	0	0.0017262	1	26.7571	72.1465
1	1	52	2	1			0	26.7571	72.1465
1	1	53	2	1			0	26.7571	72.1465
1	1	54	2	1	0	0.472147	0	26.7571	72.1465
1	1	55	1	1			1	26.7571	72.1465
1	1	56	1	1			1	26.7571	72.1465
1	1	57	2	1	0	7.49561	0	26.7571	72.1465
1	1	58	2	1	0	80.0635	0	26.7571	72.1465
1	1	59	2	1	122.7	27.7439	0	26.7571	72.1465
1	1	60	2	1	0.1	0.00672882	0	26.7571	72.1465
1	2	61	1	2			0	26.5385	73.7028
1	2	62	1	2			0	26.5385	73.7028
1	2	63	2	2	1.1	0.156995	0	26.5385	73.7028
1	2	64	2	2	0	0.00729515	0	26.5385	73.7028
1	2	65	2	2	0	0.030552	0	26.5385	73.7028
1	2	66	1	2			0	26.5385	73.7028
1	2	67	1	2			0	26.5385	73.7028
1	2	68	1	2			0	26.5385	73.7028
1	2	69	2	2	0.8	0.127118	0	26.5385	73.7028
1	2	70	1	2	0.6	0.00796227	0	26.5385	73.7028
1	2	71	2	1	0.3	0.0385276	0	26.5385	73.7028
1	2	72	2	1	98.4	0.114292	0	26.5385	73.7028
1	2	73	2	1	0.3	0.0817954	0	26.5385	73.7028
1	2	74	2	1	23	3.5298	0	26.5385	73.7028
1	2	75	2	1	0.6	0.597833	0	26.5385	73.7028
1	2	76	2	1	1.3	1.04321	0	26.5385	73.7028
1	2	77	2	1	5.9	5.02358	0	26.5385	73.7028
1	2	78	2	1	8.4	0.684839	0	26.5385	73.7028
1	2	79	2	1	0	3.13018	0	26.5385	73.7028
1	2	80	2	1	7.4	1.80714	0	26.5385	73.7028
1	2	81	2	2	0	0.051551	0	26.5385	73.7028
1	2	82	1	2			0	26.5385	73.7028
1	2	83	2	2	0	0.596697	0	26.5385	73.7028
1	2	84	1	2			0	26.5385	73.7028
1	2	85	1	2			0	26.5385	73.7028
1	2	86	1	2			0	26.5385	73.7028
1	2	87	2	2	0	0.00359427	0	26.5385	73.7028
1	2	88	1	2			0	26.5385	73.7028
1	2	89	2	2	13.2	5.93041	0	26.5385	73.7028
1	2	90	2	2	37.6	1.39047	0	26.5385	73.7028
1	2	91	2	2	1	0.729569	0	26.5385	73.7028
1	2	92	2	2	0	0.0104232	0	26.5385	73.7028
1	2	93	2	2	0.4	0.20299	0	26.5385	73.7028
1	2	94	2	2	0.6	0.286479	0	26.5385	73.7028
1	2	95	2	2	0	0.00363202	0	26.5385	73.7028
1	2	96	2	2	0	0.00107631	0	26.5385	73.7028
1	2	97	2	2	0	0.00890192	0	26.5385	73.7028
1	2	98	2	2	0	0.00997369	0	26.5385	73.7028
1	2	99	1	2			0	26.5385	73.7028
1	2	100	2	2	0	0.0203283	0	26.5385	73.7028
1	2	101	1	2	1791.5	212.926	0	26.5385	73.7028
1	2	102	2	2	0	0.0799375	0	26.5385	73.7028
1	2	103	2	2	14	4.62772	0	26.5385	73.7028
1	2	104	1	2	0.3	0.00762213	0	26.5385	73.7028
1	2	105	2	2	0	0.0591641	0	26.5385	73.7028
1	2	106	1	2			0	26.5385	73.7028
1	2	107	1	2	0	0.00401218	0	26.5385	73.7028
1	2	108	2	2	0	0.123156	0	26.5385	73.7028
1	2	109	2	2	0.3	0.000224735	0	26.5385	73.7028
1	2	110	1	2			0	26.5385	73.7028
1	2	111	1	2	0	3.76444	0	26.5385	73.7028
1	2	112	1	2			0	26.5385	73.7028
1	2	113	1	2			0	26.5385	73.7028
1	2	114	2	2	0	0.0204021	0	26.5385	73.7028
1	2	115	1	2			0	26.5385	73.7028
1	2	116	2	2	0	0.0199532	0	26.5385	73.7028
1	2	117	2	1	83.6	39.0688	0	26.5385	73.7028
1	2	118	2	1	171.6	17.0882	0	26.5385	73.7028
1	2	119	2	1	7.1	4.17508	0	26.5385	73.7028
1	2	120	2	1	2.1	0.221927	0	26.5385	73.7028
1	2	121	2	1	0.2	0.03086	0	26.5385	73.7028
1	2	122	2	1	0	0.0128351	0	26.5385	73.7028
1	2	123	2	1	0.3	0.243359	0	26.5385	73.7028
1	2	124	2	1	4.2	0.500768	0	26.5385	73.7028
1	2	125	2	1	2.7	0.371872	0	26.5385	73.7028
1	2	126	2	1	0	0.0017441	0	26.5385	73.7028
1	2	127	2	1	13	2.99292	0	26.5385	73.7028
1	2	128	2	1	1.5	0.122759	0	26.5385	73.7028
1	2	129	1	1			0	26.5385	73.7028
1	2	130	2	1	0	0.00187043	0	26.5385	73.7028
1	2	131	1	1	0	8.03742e-05	0	26.5385	73.7028
1	2	132	2	1	0	0.377836	0	26.5385	73.7028
1	2	133	1	1	0.2	0.00037793	0	26.5385	73.7028
1	2	134	2	1	0	0.0137351	0	26.5385	73.7028
1	2	135	1	1			0	26.5385	73.7028
1	2	136	1	1			0	26.5385	73.7028
1	2	137	1	1	0	0.000740336	0	26.5385	73.7028
1	2	138	1	1			0	26.5385	73.7028
1	2	139	2	1	0	0.0514389	0	26.5385	73.7028
1	2	140	2	1	2.6	2.34719	0	26.5385	73.7028
1	2	141	2	1	0	0.0244201	0	26.5385	73.7028
1	2	142	2	1	62.4	32.96	0	26.5385	73.7028
1	2	143	2	1	24	8.75658	0	26.5385	73.7028
1	2	144	2	1	16.7	14.2119	0	26.5385	73.7028
1	2	145	2	1	13.3	13.4481	0	26.5385	73.7028
1	2	146	2	1	9.5	1.86141	0	26.5385	73.7028
1	2	147	2	1	0.9	0.0791123	0	26.5385	73.7028
1	2	148	2	1	4.7	2.66032	0	26.5385	73.7028
1	2	149	2	1	247.8	92.5531	0	26.5385	73.7028
1	2	150	2	1	15	7.68539	0	26.5385	73.7028
1	2	151	2	1	4.3	0.504108	0	26.5385	73.7028
1	2	152	2	1	2.4	1.30007	0	26.5385	73.7028
1	2	153	2	1	342.5	84.3882	0	26.5385	73.7028
1	2	154	2	1	5	0.929225	0	26.5385	73.7028
1	2	155	2	1	18.6	15.1003	0	26.5385	73.7028
1	2	156	2	1	1.3	0.676252	0	26.5385	73.7028
1	2	157	2	1	15.9	9.83466	0	26.5385	73.7028
1	2	158	2	1	20.7	7.14311	0	26.5385	73.7028
1	2	159	2	1	3033.4	215.832	0	26.5385	73.7028
1	2	160	2	1	79.5	0.0305407	0	26.5385	73.7028
1	2	161	2	1	63.3	21.4076	0	26.5385	73.7028
1	2	162	2	2	2.6	0.00119127	0	26.5385	73.7028
1	2	163	2	2	1.5	0.00172936	0	26.5385	73.7028
1	2	164	1	2	0.1	0.0748396	0	26.5385	73.7028
1	2	165	2	2	0	0.117117	0	26.5385	73.7028
1	2	166	2	2	0.1	0.00225959	0	26.5385	73.7028
1	2	167	2	2	0.2	0.0141582	0	26.5385	73.7028
1	2	168	2	2	0.5	0.64767	0	26.5385	73.7028
1	2	169	2	2	0.1	0.04747	0	26.5385	73.7028
1	2	170	2	2	0.8	0.450896	0	26.5385	73.7028
1	2	171	2	2	0.4	0.193016	0	26.5385	73.7028
1	2	172	2	2	0	0.0226243	0	26.5385	73.7028
1	2	173	1	2	0	0.0427923	0	26.5385	73.7028
1	2	174	2	2	0	0.00165669	0	26.5385	73.7028
1	2	175	2	2	0	0.00138677	0	26.5385	73.7028
1	2	176	2	2	0	0.00372261	0	26.5385	73.7028
1	2	177	2	2	10.2	9.91275	0	26.5385	73.7028
1	2	178	2	2	41.3	12.1807	0	26.5385	73.7028
1	2	179	2	2	0.5	0.0567582	0	26.5385	73.7028
1	2	180	1	2	0	0.00221783	0	26.5385	73.7028
1	2	181	1	2	0.1	0.00292547	0	26.5385	73.7028
1	2	182	1	2	0	0.00116444	0	26.5385	73.7028
1	2	183	2	2	0	0.00798035	0	26.5385	73.7028
1	2	184	1	2	0	0.0134578	0	26.5385	73.7028
1	2	185	1	2	0.3	0.196229	0	26.5385	73.7028
1	2	186	2	2	0	0.589908	0	26.5385	73.7028
1	2	187	2	2	0	0.339545	0	26.5385	73.7028
1	2	188	2	2	0.6	0.0428596	0	26.5385	73.7028
1	2	189	2	2	0.6	0.19373	0	26.5385	73.7028
1	2	190	1	2	0	0.0096528	0	26.5385	73.7028
1	2	191	2	2	0	0.00225019	0	26.5385	73.7028
1	2	192	2	2	0	0.38429	0	26.5385	73.7028
1	2	193	2	2	0.1	0.00689659	0	26.5385	73.7028
1	2	194	1	2			0	26.5385	73.7028
1	2	195	1	2			0	26.5385	73.7028
1	2	196	2	2	0	0.00202524	0	26.5385	73.7028
1	2	197	2	2	0	0.03158	0	26.5385	73.7028
1	2	198	2	2	0	0.017794	0	26.5385	73.7028
1	2	199	2	2	0.1	0.0364708	0	26.5385	73.7028
1	2	200	2	2	1	0.237768	0	26.5385	73.7028
1	2	201	2	2	6	0.793388	0	26.5385	73.7028
1	2	202	2	2	2.7	0.835685	0	26.5385	73.7028
1	2	203	2	2	0.1	0.0354655	0	26.5385	73.7028
1	2	204	1	2	14.7	0.00636408	0	26.5385	73.7028
1	2	205	1	2	36.3	8.72792	0	26.5385	73.7028
1	2	206	2	2	0	0.0134459	0	26.5385	73.7028
1	2	207	2	2	0	0.3006	0	26.5385	73.7028
1	2	208	2	2	0.3	0.0825244	0	26.5385	73.7028
1	2	209	1	2	1.5	0.0690076	0	26.5385	73.7028
1	2	210	1	2	0.1	0.00269981	0	26.5385	73.7028
1	2	211	2	2	0	0.0386272	0	26.5385	73.7028
1	2	212	1	2	0	0.00698514	0	26.5385	73.7028
1	2	213	2	2	0.1	0.0311653	0	26.5385	73.7028
1	2	214	1	2	0	0.0429055	0	26.5385	73.7028
1	2	215	1	2	0	0.0055534	0	26.5385	73.7028
1	2	216	2	2	0	0.130706	0	26.5385	73.7028
1	2	217	2	2	0	0.0162659	0	26.5385	73.7028
1	2	218	2	2	32.7	6.20681	0	26.5385	73.7028
1	2	219	2	2	0.1	0.0219234	0	26.5385	73.7028
1	2	220	2	2	0.3	0.0406481	0	26.5385	73.7028
1	2	221	2	2	0.3	0.0359589	0	26.5385	73.7028
1	2	222	1	1	67.4	0.0479509	0	26.5385	73.7028
1	2	223	2	1	0	0.00285264	0	26.5385	73.7028
1	2	224	2	1	0	15.9614	0	26.5385	73.7028
1	2	225	2	1	12.1	3.94032	0	26.5385	73.7028
1	2	226	2	1	1.5	0.0194284	0	26.5385	73.7028
1	2	227	2	1	7	0.261728	0	26.5385	73.7028
1	2	228	2	1	1136.3	112.629	0	26.5385	73.7028
1	2	229	2	1	780.4	103.24	0	26.5385	73.7028
1	2	230	2	1	0.9	0.00535992	0	26.5385	73.7028
1	2	231	2	1	3410.4	495.648	0	26.5385	73.7028
1	2	232	2	1	11591	957.244	0	26.5385	73.7028
1	2	233	2	1	0.1	0.012885	0	26.5385	73.7028
1	2	234	2	1	949.4	0.384545	0	26.5385	73.7028
1	2	235	2	1	0	22.7383	0	26.5385	73.7028
1	2	236	2	1	203.3	18.6263	0	26.5385	73.7028
1	2	237	2	1	168.3	9.25048	0	26.5385	73.7028
1	2	238	1	1	0.3	0.0275439	0	26.5385	73.7028
1	2	239	2	1	65.6	0.162693	0	26.5385	73.7028
1	2	240	2	1	7638.7	488.837	0	26.5385	73.7028
1	2	241	2	1	0	0.0816629	0	26.5385	73.7028
1	2	242	2	1	0	0.00414732	0	26.5385	73.7028
1	2	243	2	1	1.5	0.00419014	0	26.5385	73.7028
1	2	244	2	1	0.1	0.00303565	0	26.5385	73.7028
1	2	245	2	1	15850.2	1237.94	0	26.5385	73.7028
1	2	246	2	1	13294.2	1.83282	0	26.5385	73.7028
1	2	247	2	1	1088.5	1.59547	0	26.5385	73.7028
1	2	248	2	1	0.1	0.00723015	0	26.5385	73.7028
1	2	249	1	1			0	26.5385	73.7028
1	2	250	2	1	971.9	116.761	0	26.5385	73.7028
1	3	251	1	2			0	27.3422	72.7706
1	3	252	2	2	0	7.37372	0	27.3422	72.7706
1	3	253	2	2	0	7.78448	0	27.3422	72.7706
1	3	254	1	2			0	27.3422	72.7706
1	3	255	2	2	0	0.30917	0	27.3422	72.7706
1	3	256	2	2	0	0.00379562	0	27.3422	72.7706
1	3	257	2	2	0	0.0316418	0	27.3422	72.7706
1	3	258	2	2	0	0.0175259	0	27.3422	72.7706
1	3	259	2	2	0	0.0202768	0	27.3422	72.7706
1	3	260	1	2	0	0.0083937	0	27.3422	72.7706
1	3	261	1	2			0	27.3422	72.7706
1	3	262	2	2	2.2	0.32514	0	27.3422	72.7706
1	3	263	2	2	0	0.125629	0	27.3422	72.7706
1	3	264	2	2	14.1	0.0945206	0	27.3422	72.7706
1	3	265	2	2	41.3	33.9274	0	27.3422	72.7706
1	3	266	2	2	0	0.000638974	0	27.3422	72.7706
1	3	267	2	2	73.4	0.810617	0	27.3422	72.7706
1	3	268	1	2			0	27.3422	72.7706
1	3	269	2	2	0.3	0.605171	0	27.3422	72.7706
1	3	270	1	2	0	0.00123085	0	27.3422	72.7706
1	3	271	2	2	2.6	1.48214	0	27.3422	72.7706
1	3	272	2	2	0	0.0174128	0	27.3422	72.7706
1	3	273	2	2	0.7	0.708094	0	27.3422	72.7706
1	3	274	1	2	0	0.00233202	0	27.3422	72.7706
1	3	275	2	2	1	0.135721	0	27.3422	72.7706
1	3	276	2	2	0	0.0486995	0	27.3422	72.7706
1	3	277	2	2	15.6	11.9963	0	27.3422	72.7706
1	3	278	2	2	0.1	0.0174024	0	27.3422	72.7706
1	3	279	2	2	0	0.00679183	0	27.3422	72.7706
1	3	280	2	2	0.5	0.527274	0	27.3422	72.7706
1	3	281	2	2	1	0.282541	0	27.3422	72.7706
1	3	282	2	2	0.5	0.641911	0	27.3422	72.7706
1	3	283	2	2	0.2	0.220852	0	27.3422	72.7706
1	3	284	1	2	0	0.00226588	0	27.3422	72.7706
1	3	285	2	2	0.3	0.361611	0	27.3422	72.7706
1	3	286	2	2	0.6	0.664458	0	27.3422	72.7706
1	3	287	2	2	1	0.664019	0	27.3422	72.7706
1	3	288	2	2	11	0.0461023	0	27.3422	72.7706
1	3	289	2	2	0.2	0.221057	0	27.3422	72.7706
1	3	290	2	2	0.3	0.479069	0	27.3422	72.7706
1	3	291	2	2	1.4	1.25717	0	27.3422	72.7706
1	3	292	2	2	0	0.00692205	0	27.3422	72.7706
1	3	293	2	2	0.1	0.0611595	0	27.3422	72.7706
1	3	294	2	2	0	0.0187166	0	27.3422	72.7706
1	3	295	2	2	0	0.000519421	0	27.3422	72.7706
1	3	296	2	2	80.6	1.53253	0	27.3422	72.7706
1	3	297	2	2	0.1	0.134537	0	27.3422	72.7706
1	3	298	1	2	0	0.00182246	0	27.3422	72.7706
1	3	299	1	2	0	0.00164215	0	27.3422	72.7706
1	3	300	2	2	231.3	0.795269	0	27.3422	72.7706
1	3	301	2	2	7.2	0.0772076	0	27.3422	72.7706
1	3	302	2	2	0.2	0.216746	0	27.3422	72.7706
1	3	303	2	2	198.7	0.491401	0	27.3422	72.7706
1	3	304	2	2	0.1	0.347691	0	27.3422	72.7706
1	3	305	2	1	0.9	0.564561	0	27.3422	72.7706
1	3	306	2	1	0	0.00155801	0	27.3422	72.7706
1	3	307	2	1	6.3	6.6327	0	27.3422	72.7706
1	3	308	2	1	11.7	5.72642	0	27.3422	72.7706
1	3	309	2	1	1.6	0.0531578	0	27.3422	72.7706
1	3	310	2	1	0.1	0.163741	0	27.3422	72.7706
1	3	311	1	1	0	0.00301199	0	27.3422	72.7706
1	3	312	2	1	0	1.8771	0	27.3422	72.7706
1	3	313	2	1	28	0.733217	0	27.3422	72.7706
1	3	314	2	1	0.5	1.26579	0	27.3422	72.7706
1	3	315	2	1	4.3	0.714401	0	27.3422	72.7706
1	3	316	2	1	1.2	2.00763	0	27.3422	72.7706
1	3	317	2	1	14.1	18.6352	0	27.3422	72.7706
1	3	318	2	1	1.8	5.67086	0	27.3422	72.7706
1	3	319	2	1	0.4	0.88625	0	27.3422	72.7706
1	3	320	2	1	0.2	0.0758993	0	27.3422	72.7706
1	3	321	2	1	43.6	40.2798	0	27.3422	72.7706
1	3	322	2	1	4.8	63.8133	0	27.3422	72.7706
1	3	323	2	1	0	0.00254081	0	27.3422	72.7706
1	3	324	2	1	0	0.00369184	0	27.3422	72.7706
1	3	325	1	1	0	0.000366868	0	27.3422	72.7706
1	3	326	2	1	0	1.5057	0	27.3422	72.7706
1	3	327	2	1	2.3	0.0579787	0	27.3422	72.7706
1	3	328	2	1	1.1	4.069	0	27.3422	72.7706
1	3	329	2	1	0.3	0.449607	0	27.3422	72.7706
1	3	330	2	1	0.1	0.0592399	0	27.3422	72.7706
1	3	331	2	1	0	0.0175461	0	27.3422	72.7706
1	3	332	2	1	0.1	0.0537315	0	27.3422	72.7706
1	3	333	2	1	0	0.0351271	0	27.3422	72.7706
1	3	334	2	1	2.3	11.9129	0	27.3422	72.7706
1	3	335	2	1	0	0.0103333	0	27.3422	72.7706
1	3	336	2	1	2.8	8.57562	0	27.3422	72.7706
1	3	337	1	1	0	0.000634668	0	27.3422	72.7706
1	3	338	2	1	0	2.66179	0	27.3422	72.7706
1	3	339	2	1	0	0.227223	0	27.3422	72.7706
1	3	340	2	1	0	0.00369885	0	27.3422	72.7706
1	3	341	2	1	0.2	0.155954	0	27.3422	72.7706
1	3	342	1	1	0	0.00332024	0	27.3422	72.7706
1	3	343	2	1	0	2.10979	0	27.3422	72.7706
1	3	344	2	1	348.9	146.345	0	27.3422	72.7706
1	3	345	2	1	5.9	5.1923	0	27.3422	72.7706
1	3	346	2	1	148.2	221.563	0	27.3422	72.7706
1	3	347	2	1	7.4	9.39625	0	27.3422	72.7706
1	3	348	2	1	13.8	12.275	0	27.3422	72.7706
1	3	349	2	1	4.5	10.7948	0	27.3422	72.7706
1	3	350	2	1	1127	23.351	0	27.3422	72.7706
1	3	351	2	1	5.3	11.7197	0	27.3422	72.7706
1	3	352	2	1	0.3	2.48403	0	27.3422	72.7706
1	3	353	2	1	3.2	9.63032	0	27.3422	72.7706
1	3	354	2	1	0	0.028193	0	27.3422	72.7706
1	3	355	2	1	4.4	6.81273	0	27.3422	72.7706
1	3	356	2	1	8	6.18737	0	27.3422	72.7706
1	3	357	2	1	995.9	223.648	0	27.3422	72.7706
1	3	358	2	1	66	21.5759	0	27.3422	72.7706
1	3	359	2	1	8.7	9.17766	0	27.3422	72.7706
1	3	360	2	1	3.3	2.57059	0	27.3422	72.7706
1	3	361	2	1	0.4	0.22878	0	27.3422	72.7706
1	3	362	2	1	7.3	8.92142	0	27.3422	72.7706
1	3	363	2	1	11.7	4.88466	0	27.3422	72.7706
1	3	364	2	1	0.4	0.00204524	0	27.3422	72.7706
1	3	365	2	1	6.5	6.17236	0	27.3422	72.7706
1	3	366	2	1	6.5	1.75186	0	27.3422	72.7706
1	3	367	2	1	314.1	31.1602	0	27.3422	72.7706
1	3	368	2	1	175.3	40.8096	0	27.3422	72.7706
1	3	369	2	1	41.1	2.34783	0	27.3422	72.7706
1	3	370	2	1	67.7	6.86317	0	27.3422	72.7706
1	3	371	2	1	16.2	21.5009	0	27.3422	72.7706
1	3	372	2	1	8.8	6.11583	0	27.3422	72.7706
1	3	373	2	1	54.6	50.1363	0	27.3422	72.7706
1	3	374	2	1	4.7	0.541625	0	27.3422	72.7706
1	3	375	2	1	2.7	0.00561676	0	27.3422	72.7706
1	3	376	2	1	251	284.26	0	27.3422	72.7706
1	3	377	2	1	8.5	11.5342	0	27.3422	72.7706
1	3	378	2	1	12.2	21.5422	0	27.3422	72.7706
1	3	379	2	1	10.8	12.6068	0	27.3422	72.7706
1	3	380	2	1	149.3	449.737	0	27.3422	72.7706
1	3	381	2	1	24	20.5744	0	27.3422	72.7706
1	3	382	2	1	89.6	19.1712	0	27.3422	72.7706
1	3	383	2	1	40.1	22.1524	0	27.3422	72.7706
1	3	384	2	1	80.9	0.124947	0	27.3422	72.7706
1	3	385	2	1	18.8	6.44198	0	27.3422	72.7706
1	3	386	2	1	2.4	0.336568	0	27.3422	72.7706
1	3	387	1	1	1.2	0.0283164	0	27.3422	72.7706
1	3	388	2	1	0	11.4092	0	27.3422	72.7706
1	3	389	2	1	90.7	49.1652	0	27.3422	72.7706
1	3	390	2	2	0.3	0.54882	0	27.3422	72.7706
1	3	391	2	2	0	0.00574882	0	27.3422	72.7706
1	3	392	2	2	1	2.10834	0	27.3422	72.7706
1	3	393	2	2	0	0.00707686	0	27.3422	72.7706
1	3	394	2	2	0	0.0158244	0	27.3422	72.7706
1	3	395	2	2	0.2	0.0292159	0	27.3422	72.7706
1	3	396	2	2	106.7	1.21199	0	27.3422	72.7706
1	3	397	2	2	0.4	0.205113	0	27.3422	72.7706
1	3	398	2	2	0.9	0.954252	0	27.3422	72.7706
1	3	399	2	2	4.8	0.00643731	0	27.3422	72.7706
1	3	400	2	2	1	2.08065	0	27.3422	72.7706
1	3	401	2	2	0.3	0.418252	0	27.3422	72.7706
1	3	402	2	2	0	0.0134276	0	27.3422	72.7706
1	3	403	2	2	0.8	0.450759	0	27.3422	72.7706
1	3	404	1	2	1	0.0282555	0	27.3422	72.7706
1	3	405	2	2	0	0.00906476	0	27.3422	72.7706
1	3	406	2	2	0.2	0.180773	0	27.3422	72.7706
1	3	407	2	2	0.5	0.325787	0	27.3422	72.7706
1	3	408	2	2	0	0.00979964	0	27.3422	72.7706
1	3	409	2	2	0.9	0.189543	0	27.3422	72.7706
1	3	410	2	2	0.5	0.1024	0	27.3422	72.7706
1	3	411	2	2	0.1	0.00205398	0	27.3422	72.7706
1	3	412	1	2	0	0.00289598	0	27.3422	72.7706
1	3	413	2	2	0	0.675277	0	27.3422	72.7706
1	3	414	2	2	1	0.130957	0	27.3422	72.7706
1	3	415	2	2	0	0.00193589	0	27.3422	72.7706
1	3	416	1	2	0	0.00144707	0	27.3422	72.7706
1	3	417	2	2	0	0.0757378	0	27.3422	72.7706
1	3	418	2	2	0.1	0.138016	0	27.3422	72.7706
1	3	419	2	2	0	0.0294929	0	27.3422	72.7706
1	3	420	2	2	0	0.00158949	0	27.3422	72.7706
1	3	421	2	2	0	0.00174811	0	27.3422	72.7706
1	3	422	2	2	0	0.000608054	0	27.3422	72.7706
1	3	423	2	2	0	0.00186771	0	27.3422	72.7706
1	3	424	2	2	7.9	4.87896	0	27.3422	72.7706
1	3	425	2	2	0.3	0.125922	0	27.3422	72.7706
1	3	426	2	2	0.1	0.149864	0	27.3422	72.7706
1	3	427	2	2	0.1	0.062869	0	27.3422	72.7706
1	3	428	2	2	0.1	0.0135816	0	27.3422	72.7706
1	3	429	2	2	0.1	0.0224559	0	27.3422	72.7706
1	3	430	1	2	0.5	0.000781788	0	27.3422	72.7706
1	3	431	2	2	0	0.00212456	0	27.3422	72.7706
1	3	432	2	2	0	0.00232571	0	27.3422	72.7706
1	3	433	2	2	3	0.701405	0	27.3422	72.7706
1	3	434	2	2	0.4	0.254694	0	27.3422	72.7706
1	3	435	2	2	0	0.0100805	0	27.3422	72.7706
1	3	436	1	2	0.8	0.0101999	0	27.3422	72.7706
1	3	437	2	2	0	0.00542401	0	27.3422	72.7706
1	3	438	1	2	4.5	0.139653	0	27.3422	72.7706
1	3	439	2	2	0.1	0.0684553	0	27.3422	72.7706
1	3	440	2	2	15.4	0.882788	0	27.3422	72.7706
1	3	441	2	2	0.1	0.0120023	0	27.3422	72.7706
1	3	442	1	2	0	0.00495146	0	27.3422	72.7706
1	3	443	2	2	0	0.00563836	0	27.3422	72.7706
1	3	444	2	2	2.4	1.86906	0	27.3422	72.7706
1	3	445	2	2	0.5	0.393192	0	27.3422	72.7706
1	3	446	2	2	0.1	0.0448053	0	27.3422	72.7706
1	3	447	2	2	0.1	0.0667334	0	27.3422	72.7706
1	3	448	2	2	0.1	0.195017	0	27.3422	72.7706
1	3	449	2	2	0.3	0.142539	0	27.3422	72.7706
1	3	450	2	2	8.6	1.81196	0	27.3422	72.7706
1	3	451	1	2	0.1	0.000299616	0	27.3422	72.7706
1	3	452	2	2	0	1.70402	0	27.3422	72.7706
1	3	453	2	2	4.8	2.04096	0	27.3422	72.7706
1	3	454	2	2	0	0.00709827	0	27.3422	72.7706
1	3	455	2	2	2.3	2.33969	0	27.3422	72.7706
1	3	456	2	2	1.8	1.61122	0	27.3422	72.7706
1	3	457	2	2	1.1	0.972242	0	27.3422	72.7706
1	3	458	2	2	0.7	0.158941	0	27.3422	72.7706
1	3	459	2	2	5.6	5.05088	0	27.3422	72.7706
1	3	460	2	2	0.3	0.275675	0	27.3422	72.7706
1	3	461	2	2	11.2	4.97296	0	27.3422	72.7706
1	3	462	2	2	1.3	1.38478	0	27.3422	72.7706
1	3	463	2	2	1	0.356664	0	27.3422	72.7706
1	3	464	2	2	0.6	0.30554	0	27.3422	72.7706
1	3	465	2	2	15.3	7.76331	0	27.3422	72.7706
1	3	466	2	1	0	162.871	0	27.3422	72.7706
1	3	467	2	1	0	8.61281	0	27.3422	72.7706
1	3	468	1	1			0	27.3422	72.7706
1	3	469	1	1	0	0.00268329	0	27.3422	72.7706
1	3	470	2	1	0	0.130641	0	27.3422	72.7706
1	3	471	2	1	0	388.25	0	27.3422	72.7706
1	3	472	2	1	0	617.98	0	27.3422	72.7706
1	3	473	2	1	0	0.000694523	0	27.3422	72.7706
1	3	474	2	1	0	35.3655	0	27.3422	72.7706
1	3	475	2	1	0	6.9286	0	27.3422	72.7706
1	3	476	2	1	0	1091.97	0	27.3422	72.7706
1	3	477	2	1	0	0.00833322	0	27.3422	72.7706
1	3	478	2	1	0	0.0032266	0	27.3422	72.7706
1	3	479	2	1	0	58.2429	0	27.3422	72.7706
1	3	480	2	1	0	1044.8	0	27.3422	72.7706
1	3	481	2	1	0	66.7299	0	27.3422	72.7706
1	3	482	2	1	0	11.1157	0	27.3422	72.7706
1	3	483	2	1	0	0.00970311	0	27.3422	72.7706
1	3	484	2	1	0	0.00832113	0	27.3422	72.7706
1	3	485	2	1	0	386.686	0	27.3422	72.7706
1	3	486	1	1			0	27.3422	72.7706
1	3	487	2	1	0	614.883	0	27.3422	72.7706
1	3	488	2	1	0.9	0.0139611	0	27.3422	72.7706
1	3	489	2	1	2.6	0.0090418	0	27.3422	72.7706
1	3	490	2	1	16.2	4.28634	0	27.3422	72.7706
1	3	491	1	1	0	0.00438878	0	27.3422	72.7706
1	3	492	2	1	0	0.0052127	0	27.3422	72.7706
1	3	493	2	1	30.9	30.9027	0	27.3422	72.7706
1	3	494	2	1	0.8	0.00543259	0	27.3422	72.7706
1	3	495	2	1	96.8	2.209	0	27.3422	72.7706
1	3	496	2	1	7.6	14.4804	0	27.3422	72.7706
1	3	497	2	1	40.8	5.26669	0	27.3422	72.7706
1	3	498	2	1	69.6	24.7804	0	27.3422	72.7706
1	3	499	2	1	723.5	33.6009	0	27.3422	72.7706
1	3	500	2	1	0.3	0.00143372	0	27.3422	72.7706
1	3	501	2	1	50.2	18.2229	0	27.3422	72.7706
1	3	502	1	1			0	27.3422	72.7706
1	3	503	2	1	0	0.00115297	0	27.3422	72.7706
1	3	504	2	1	74.3	7.95071	0	27.3422	72.7706
1	3	505	2	1	0	0.00238726	0	27.3422	72.7706
1	3	506	2	1	0.2	0.030886	0	27.3422	72.7706
1	3	507	2	1	6254.1	465.417	0	27.3422	72.7706
1	3	508	2	1	10014.5	5.65715	0	27.3422	72.7706
1	3	509	2	1	0	0.0123455	0	27.3422	72.7706
1	3	510	2	1	1.9	0.0154578	0	27.3422	72.7706
1	3	511	2	1	2245.6	433.622	0	27.3422	72.7706
1	3	512	2	1	66.9	1.8822	0	27.3422	72.7706
1	3	513	2	1	3826.6	1156.21	0	27.3422	72.7706
1	3	514	2	1	0	0.359818	0	27.3422	72.7706
1	3	515	2	1	74.7	19.3223	0	27.3422	72.7706
1	3	516	1	1	4.7	0.00200908	0	27.3422	72.7706
1	3	517	2	1	0.2	0.00294406	0	27.3422	72.7706
1	3	518	2	1	1098	894.692	0	27.3422	72.7706
1	3	519	2	1	1232.6	17.6824	0	27.3422	72.7706
1	3	520	1	1			0	27.3422	72.7706
1	3	521	2	1	819.4	105.43	0	27.3422	72.7706
1	3	522	1	1			0	27.3422	72.7706
1	3	523	2	1	0.4	0.0309213	0	27.3422	72.7706
1	3	524	2	1	2.7	0.00865874	0	27.3422	72.7706
1	3	525	2	1	0	0.00723609	0	27.3422	72.7706
1	3	526	2	1	68.3	36.6234	0	27.3422	72.7706
1	3	527	1	1	0	0.000708346	0	27.3422	72.7706
1	3	528	2	1	0	0.00126515	0	27.3422	72.7706
1	3	529	2	1	262.5	38.7168	0	27.3422	72.7706
1	3	530	2	1	0	0.00116396	0	27.3422	72.7706
1	3	531	2	1	1.2	0.00289332	0	27.3422	72.7706
1	3	532	2	1	2.2	0.00930023	0	27.3422	72.7706
1	3	533	2	1	0	0.000827063	0	27.3422	72.7706
1	3	534	2	2	0.1	0.0246308	0	27.3422	72.7706
1	3	535	2	2	1.7	0.637098	0	27.3422	72.7706
1	3	536	2	2	0.1	0.00211731	0	27.3422	72.7706
1	3	537	2	2	5.1	1.08145	0	27.3422	72.7706
1	3	538	2	2	0	0.00581897	0	27.3422	72.7706
1	3	539	2	2	5.2	0.425473	0	27.3422	72.7706
1	3	540	2	2	0	0.00668649	0	27.3422	72.7706
1	3	541	2	2	1	0.00469679	0	27.3422	72.7706
1	3	542	2	2	0	0.00467741	0	27.3422	72.7706
1	3	543	2	2	0	0.00446492	0	27.3422	72.7706
1	3	544	2	2	0	0.00899007	0	27.3422	72.7706
1	3	545	2	2	0.4	0.22157	0	27.3422	72.7706
1	3	546	2	2	0	0.951676	0	27.3422	72.7706
1	3	547	2	2	0	0.0010548	0	27.3422	72.7706
1	3	548	2	2	0	0.0009236	0	27.3422	72.7706
1	3	549	2	2	1.3	0.286162	0	27.3422	72.7706
1	3	550	2	2	0.3	0.235471	0	27.3422	72.7706
1	3	551	2	2	0	0.648178	0	27.3422	72.7706
1	3	552	2	2	1.2	0.149698	0	27.3422	72.7706
1	3	553	1	2	0.3	0.00176847	0	27.3422	72.7706
1	3	554	1	2	4.1	0.00149569	0	27.3422	72.7706
1	3	555	2	2	9.3	2.85803	0	27.3422	72.7706
1	3	556	2	2	0	0.000625813	0	27.3422	72.7706
1	3	557	1	2	0	0.000260911	0	27.3422	72.7706
1	3	558	2	2	1.1	0.131981	0	27.3422	72.7706
1	3	559	2	2	0.5	0.100683	0	27.3422	72.7706
1	3	560	1	2	0	0.00343281	0	27.3422	72.7706
1	3	561	2	2	0.1	0.0455023	0	27.3422	72.7706
1	3	562	2	2	3.1	0.611412	0	27.3422	72.7706
1	3	563	2	2	1.5	0.00245989	0	27.3422	72.7706
1	3	564	2	2	12.1	13.2775	0	27.3422	72.7706
1	3	565	2	2	0	0.000473567	0	27.3422	72.7706
1	3	566	2	2	0	0.000325911	0	27.3422	72.7706
1	3	567	2	2	2.5	0.579785	0	27.3422	72.7706
1	3	568	2	2	6.2	0.694901	0	27.3422	72.7706
1	3	569	2	2	0.4	0.183187	0	27.3422	72.7706
1	3	570	2	2	25.8	0.25268	0	27.3422	72.7706
1	3	571	1	2	0	0.000150323	0	27.3422	72.7706
1	3	572	2	2	20.5	0.878762	0	27.3422	72.7706
1	3	573	2	2	3.8	0.285393	0	27.3422	72.7706
1	3	574	2	2	20.7	2.17269	0	27.3422	72.7706
1	3	575	1	2	0	5.17658e-05	0	27.3422	72.7706
1	3	576	2	2	1.8	0.131569	0	27.3422	72.7706
1	3	577	2	2	0	0.0102706	0	27.3422	72.7706
1	3	578	2	2	0	0.183816	0	27.3422	72.7706
1	3	579	2	2	0	0.043452	0	27.3422	72.7706
1	3	580	2	2	0.1	0.018482	0	27.3422	72.7706
1	3	581	1	2	0	0.0148233	0	27.3422	72.7706
1	4	582	2	2	0	3.04894	0	27.602	70.352
1	4	583	2	2	0	0.0389842	0	27.602	70.352
1	4	584	2	2	0	2.03615	0	27.602	70.352
1	4	585	2	2	0	0.126671	0	27.602	70.352
1	4	586	2	2	0	1.76647	0	27.602	70.352
1	4	587	2	2	0	18.0125	0	27.602	70.352
1	4	588	2	2	0	0.135816	0	27.602	70.352
1	4	589	2	2	0	0.0778079	0	27.602	70.352
1	4	590	2	2	0	2.19667	0	27.602	70.352
1	4	591	2	2	0	0.00224658	0	27.602	70.352
1	4	592	2	2	0	0.00343669	0	27.602	70.352
1	4	593	2	2	0	61.4226	0	27.602	70.352
1	4	594	2	2	0	0.72512	0	27.602	70.352
1	4	595	2	2	0	0.514243	0	27.602	70.352
1	4	596	2	2	0	0.216495	0	27.602	70.352
1	4	597	2	2	0	0.00223835	0	27.602	70.352
1	4	598	2	2	0	0.0950801	0	27.602	70.352
1	4	599	2	2	0	0.0206793	0	27.602	70.352
1	4	600	2	2	0	3.50738	0	27.602	70.352
1	4	601	2	2	0	0.00300241	0	27.602	70.352
1	4	602	2	2	0	2.75099	0	27.602	70.352
1	4	603	2	2	0	0.00202099	0	27.602	70.352
1	4	604	2	2	0	0.00223461	0	27.602	70.352
1	4	605	2	2	0	0.00123186	0	27.602	70.352
1	4	606	2	2	0	0.0109811	0	27.602	70.352
1	4	607	2	2	0	0.130099	0	27.602	70.352
1	4	608	2	2	0	2.29623	0	27.602	70.352
1	4	609	2	2	0	2.09336	0	27.602	70.352
1	4	610	2	2	0	0.0701507	0	27.602	70.352
1	4	611	2	2	0	0.351914	0	27.602	70.352
1	4	612	2	2	0	0.00180487	0	27.602	70.352
1	4	613	2	2	0	0.00630339	0	27.602	70.352
1	4	614	2	2	0	0.000694982	0	27.602	70.352
1	4	615	2	2	0	0.454341	0	27.602	70.352
1	4	616	2	2	0	0.00639958	0	27.602	70.352
1	4	617	2	2	0	0.405826	0	27.602	70.352
1	4	618	2	2	0	96.6679	0	27.602	70.352
1	4	619	2	2	0	0.862913	0	27.602	70.352
1	4	620	2	2	0	0.62139	0	27.602	70.352
1	4	621	2	2	0	1.01306	0	27.602	70.352
1	4	622	2	2	0	0.00208026	0	27.602	70.352
1	4	623	2	2	0	3.20958	0	27.602	70.352
1	4	624	2	2	0	0.000531628	0	27.602	70.352
1	4	625	2	2	0	0.00129624	0	27.602	70.352
1	4	626	2	2	0	2.85246	0	27.602	70.352
1	4	627	2	2	0	17.83	0	27.602	70.352
1	4	628	2	2	0	0.00170062	0	27.602	70.352
1	4	629	2	2	0	0.0515558	0	27.602	70.352
1	4	630	2	2	0	0.0808535	0	27.602	70.352
1	4	631	1	2	0	0.00140369	0	27.602	70.352
1	4	632	2	2	0	0.168761	0	27.602	70.352
1	4	633	2	2	0	0.935291	0	27.602	70.352
1	4	634	2	2	0	1.10837	0	27.602	70.352
1	4	635	2	2	0	1.71737	0	27.602	70.352
1	4	636	2	2	0	0.0485003	0	27.602	70.352
1	4	637	2	1	0	0.00133748	0	27.602	70.352
1	4	638	2	1	0	11.7946	0	27.602	70.352
1	4	639	2	1	0	0.0805185	0	27.602	70.352
1	4	640	2	1	0	17.3732	0	27.602	70.352
1	4	641	2	1	0	0.0060935	0	27.602	70.352
1	4	642	2	1	0	7.84237	0	27.602	70.352
1	4	643	1	1	0	0.000228977	0	27.602	70.352
1	4	644	2	1	0	15.1172	0	27.602	70.352
1	4	645	2	1	0	153.445	0	27.602	70.352
1	4	646	2	1	0	13.0852	0	27.602	70.352
1	4	647	2	1	0	16.8488	0	27.602	70.352
1	4	648	2	1	0	11.3497	0	27.602	70.352
1	4	649	2	1	0	11.7978	0	27.602	70.352
1	4	650	2	1	0	41.2633	0	27.602	70.352
1	4	651	2	1	0	0.028832	0	27.602	70.352
1	4	652	2	1	0	16.837	0	27.602	70.352
1	4	653	2	1	0	5.87579	0	27.602	70.352
1	4	654	2	1	0	3.47211	0	27.602	70.352
1	4	655	2	1	0	2.41209	0	27.602	70.352
1	4	656	1	1	0	0.000338727	0	27.602	70.352
1	4	657	2	1	0	21.3215	0	27.602	70.352
1	4	658	2	1	0	11.3545	0	27.602	70.352
1	4	659	2	1	0	10.0697	0	27.602	70.352
1	4	660	2	1	0	6.35021	0	27.602	70.352
1	4	661	2	1	0	493.643	0	27.602	70.352
1	4	662	2	1	0	7.88073	0	27.602	70.352
1	4	663	2	1	0	0.00140467	0	27.602	70.352
1	4	664	2	1	0	7.8815	0	27.602	70.352
1	4	665	2	1	0	0.0861516	0	27.602	70.352
1	4	666	1	1	0	0.00191724	0	27.602	70.352
1	4	667	2	1	0	47.6343	0	27.602	70.352
1	4	668	2	1	0	1.25685	0	27.602	70.352
1	4	669	2	1	0	4.17315	0	27.602	70.352
1	4	670	2	1	0	0.18173	0	27.602	70.352
1	4	671	2	1	0	28.9113	0	27.602	70.352
1	4	672	2	1	0	8.86065	0	27.602	70.352
1	4	673	2	1	0	13.2042	0	27.602	70.352
1	4	674	2	1	0	1.1058	0	27.602	70.352
1	4	675	2	1	0	11.551	0	27.602	70.352
1	4	676	2	1	0	0.0021044	0	27.602	70.352
1	4	677	2	1	0	13.0325	0	27.602	70.352
1	4	678	2	1	0	0.00852766	0	27.602	70.352
1	4	679	2	1	0	0.0239417	0	27.602	70.352
1	4	680	2	1	0	2.66329	0	27.602	70.352
1	4	681	2	1	0	7.59037	0	27.602	70.352
1	4	682	2	1	0	10.8855	0	27.602	70.352
1	4	683	2	1	0	8.17104	0	27.602	70.352
1	4	684	2	1	0	72.9079	0	27.602	70.352
1	4	685	1	1	0	0.000189149	0	27.602	70.352
1	4	686	1	1	0	0.000425107	0	27.602	70.352
1	4	687	2	1	0	9.258	0	27.602	70.352
1	4	688	2	1	0	2.75144	0	27.602	70.352
1	4	689	2	1	0	0.00437378	0	27.602	70.352
1	4	690	2	1	0	11.683	0	27.602	70.352
1	4	691	2	1	0	8.97822	0	27.602	70.352
1	4	692	2	1	0	3.94864	0	27.602	70.352
1	4	693	2	1	0	0.00331901	0	27.602	70.352
1	4	694	2	1	0	0.872457	0	27.602	70.352
1	4	695	2	1	0	0.000544168	0	27.602	70.352
1	4	696	2	1	0	1.39496	0	27.602	70.352
1	4	697	2	1	0	52.8209	0	27.602	70.352
1	4	698	2		0	0.0735678	0	27.602	70.352
1	4	699	2		0	8.41743	0	27.602	70.352
1	4	700	1		0	0.0274758	0	27.602	70.352
1	4	701	2		0	3.21601	0	27.602	70.352
1	4	702	1		0	0.0399835	0	27.602	70.352
1	4	703	2		0	0.4818	0	27.602	70.352
1	4	704	2		0	3.27136	0	27.602	70.352
1	4	705	1		0	0.0307646	0	27.602	70.352
1	4	706	1		0	0.43696	0	27.602	70.352
1	4	707	2		0	0.877706	0	27.602	70.352
1	4	708	1		0	0.0271507	0	27.602	70.352
1	4	709	2		0	110.489	0	27.602	70.352
1	4	710	2		0.4	207209	0	27.602	70.352
1	4	711	2		0	3.22441	0	27.602	70.352
1	4	712	2		0	51.2809	0	27.602	70.352
1	4	713	2		0	33.4335	0	27.602	70.352
1	4	714	2		0	1.12973	0	27.602	70.352
1	4	715	2		0	419.091	0	27.602	70.352
1	4	716	2		0	78.7357	0	27.602	70.352
1	4	717	2		0	10.9878	0	27.602	70.352
1	4	718	1		0	0.0779569	0	27.602	70.352
1	4	719	2		0	1440.56	0	27.602	70.352
1	4	720	1		0	0.0172919	0	27.602	70.352
1	4	721	1		0	0.0306884	0	27.602	70.352
1	4	722	1		0	0.446085	0	27.602	70.352
1	4	723	1		0	0.102473	0	27.602	70.352
1	4	724	2		0.2	188216	0	27.602	70.352
1	4	725	2		0	6.0815	0	27.602	70.352
1	4	726	2		0.4	183953	0	27.602	70.352
1	4	727	2		0	20.0204	0	27.602	70.352
1	4	728	2		0	4.73593	0	27.602	70.352
1	4	729	2		0	19.8054	0	27.602	70.352
1	4	730	1		0	0.0344168	0	27.602	70.352
1	4	731	2		0	20.2406	0	27.602	70.352
1	4	732	1		0	0.0659742	0	27.602	70.352
1	4	733	2		0	43.0046	0	27.602	70.352
1	4	734	2		0	17.8684	0	27.602	70.352
1	4	735	2		0	10.8333	0	27.602	70.352
1	5	736	2	1	0.2	0.825481	0	27.4239	70.3484
1	5	737	2	1	27.8	30.4633	0	27.4239	70.3484
1	5	738	2	1	23.6	18.9182	0	27.4239	70.3484
1	5	739	1	1	0	0.00237742	0	27.4239	70.3484
1	5	740	2	1	3.1	0.199902	0	27.4239	70.3484
1	5	741	2	1	0.4	0.00413043	0	27.4239	70.3484
1	5	742	2	1	26.8	20.5401	0	27.4239	70.3484
1	5	743	2	1	63.8	21.3156	0	27.4239	70.3484
1	5	744	2	1	100.4	66.4218	0	27.4239	70.3484
1	5	745	2	1	1070.2	691.587	0	27.4239	70.3484
1	5	746	2	1	108.2	25.8783	0	27.4239	70.3484
1	5	747	2	1	20.5	3.50451	0	27.4239	70.3484
1	5	748	1	1			0	27.4239	70.3484
1	5	749	1	1	0	0.001711	0	27.4239	70.3484
1	5	750	2	1	2.1	1.26876	0	27.4239	70.3484
1	5	751	1	1	0	0.00131424	0	27.4239	70.3484
1	5	752	2	1	1.4	0.584819	0	27.4239	70.3484
1	5	753	1	1	47	14.9574	0	27.4239	70.3484
1	5	754	1	1	0	0.00422781	0	27.4239	70.3484
1	5	755	2	1	39	12.7795	0	27.4239	70.3484
1	5	756	2	1	6.4	0.867839	0	27.4239	70.3484
1	5	757	2	1	75.6	28.0955	0	27.4239	70.3484
1	5	758	2	1	30.3	13.5937	0	27.4239	70.3484
1	5	759	2	1	32.4	11.7539	0	27.4239	70.3484
1	5	760	2	1	40.3	26.3364	0	27.4239	70.3484
1	5	761	2	1	4.9	1.37452	0	27.4239	70.3484
1	5	762	2	1	27.4	20.4531	0	27.4239	70.3484
1	5	763	1	1	0	0.00142755	0	27.4239	70.3484
1	5	764	1	1			0	27.4239	70.3484
1	5	765	2	1	50.2	14.3568	0	27.4239	70.3484
1	5	766	2	1	18.7	9.93908	0	27.4239	70.3484
1	5	767	1	1	2.7	1.19774	0	27.4239	70.3484
1	5	768	2	2	2.7	0.986336	0	27.4239	70.3484
1	5	769	2	2	3.2	1.09131	0	27.4239	70.3484
1	5	770	1	2	0	0.00210107	0	27.4239	70.3484
1	5	771	2	2	1.3	0.944153	0	27.4239	70.3484
1	5	772	2	2	2	1.35829	0	27.4239	70.3484
1	5	773	2	2	6.4	2.33644	0	27.4239	70.3484
1	5	774	1	2	4.4	0.000494528	0	27.4239	70.3484
1	5	775	1	2	0.1	0.00157197	0	27.4239	70.3484
1	5	776	2	2	2	0.636267	0	27.4239	70.3484
1	5	777	1	2		0.000481492	0	27.4239	70.3484
1	5	778	2	2	2.4	0.998532	0	27.4239	70.3484
1	5	779	2	2	2.4	1.78103	0	27.4239	70.3484
1	5	780	2	2	6.9	4.05715	0	27.4239	70.3484
1	5	781	2	2	0	0.00070585	0	27.4239	70.3484
1	5	782	2	2	0	0.00151776	0	27.4239	70.3484
1	5	783	1	2	0	0.00150693	0	27.4239	70.3484
1	5	784	2	2	3.3	2.09136	0	27.4239	70.3484
1	5	785	2	2	5.9	3.12164	0	27.4239	70.3484
1	5	786	2	2	4.2	0.689152	0	27.4239	70.3484
1	5	787	1	2	0	0.000816225	0	27.4239	70.3484
1	5	788	2	2	1.3	0.233508	0	27.4239	70.3484
1	5	789	2	2	1.2	0.366064	0	27.4239	70.3484
1	5	790	1	2	0	0.000899157	0	27.4239	70.3484
1	5	791	2	2	1.8	0.880829	0	27.4239	70.3484
1	5	792	2	2	0	0.00649658	0	27.4239	70.3484
1	5	793	2	2	1.3	1.1664	0	27.4239	70.3484
1	5	794	1	2	0	0.000772207	0	27.4239	70.3484
1	5	795	1	2	0	0.00389896	0	27.4239	70.3484
1	5	796	2	2	9.8	4.15045	0	27.4239	70.3484
1	5	797	1	2			0	27.4239	70.3484
1	5	798	1	2	0	0.0071713	0	27.4239	70.3484
1	5	799	2	2	4.1	9.00364	0	27.4239	70.3484
1	5	800	2	2	2.6	1.56186	0	27.4239	70.3484
1	5	801	1	2	0	0.00106719	0	27.4239	70.3484
1	5	802	2	2	0.5	0.439035	0	27.4239	70.3484
1	5	803	2	2	1.5	0.750263	0	27.4239	70.3484
1	5	804	2	2	4.4	1.76369	0	27.4239	70.3484
1	5	805	1	2	0	0.00068296	0	27.4239	70.3484
1	5	806	1	2	0	0.000489085	0	27.4239	70.3484
1	5	807	2	2	2.4	0.588159	0	27.4239	70.3484
1	5	808	2	2	1.2	1.84805	0	27.4239	70.3484
1	5	809	2	2	89.2	53.0257	0	27.4239	70.3484
1	5	810	2	2	0.6	0.00588484	0	27.4239	70.3484
1	5	811	2	2	1.4	1.33279	0	27.4239	70.3484
1	5	812	2	2	1.2	0.195936	0	27.4239	70.3484
1	5	813	2	2	0	0.00450891	0	27.4239	70.3484
1	5	814	2	2	2.2	0.306538	0	27.4239	70.3484
1	5	815	2	2	3.6	2.12951	0	27.4239	70.3484
1	5	816	2	1	0	30.0094	0	27.4239	70.3484
1	5	817	1	1	0	0.00158722	0	27.4239	70.3484
1	5	818	2	1	0	22.6469	0	27.4239	70.3484
1	5	819	2	1	0	7.23253	0	27.4239	70.3484
1	5	820	1	1	0	0.00197184	0	27.4239	70.3484
1	5	821	1	1	0	0.00110499	0	27.4239	70.3484
1	5	822	2	1	0	0.000730348	0	27.4239	70.3484
1	5	823	2	1	0	0.0622261	0	27.4239	70.3484
1	5	824	2	1	3.88774e+06	217468	0	27.4239	70.3484
1	5	825	2	1	164.8	103.703	0	27.4239	70.3484
1	5	826	2	1	155.2	8.3286	0	27.4239	70.3484
1	5	827	1	1	0	0.00315555	0	27.4239	70.3484
1	5	828	2	1	88.2	27.2019	0	27.4239	70.3484
1	5	829	2	1	0	0.0168708	0	27.4239	70.3484
1	5	830	2	1	0.1	0.095904	0	27.4239	70.3484
1	5	831	2	1	203.3	80.8919	0	27.4239	70.3484
1	5	832	2	1	86.8	48.3167	0	27.4239	70.3484
1	5	833	1	1	0.3	0.00860374	0	27.4239	70.3484
1	5	834	2	1	46	4.22676	0	27.4239	70.3484
1	5	835	2	1	1036.9	254.969	0	27.4239	70.3484
1	5	836	2	1	156.9	75.7121	0	27.4239	70.3484
1	5	837	1	1	0	0.00609419	0	27.4239	70.3484
1	5	838	2	2	100	29.2472	0	27.4239	70.3484
1	5	839	2	2	0.4	0.592695	0	27.4239	70.3484
1	5	840	1	2	0.1	0.0684776	0	27.4239	70.3484
1	5	841	1	2	0	0.0191298	0	27.4239	70.3484
1	5	842	2	2	243.4	183.531	0	27.4239	70.3484
1	5	843	1	2	0.5	0.00634523	0	27.4239	70.3484
1	5	844	1	2	0	0.00674075	0	27.4239	70.3484
1	5	845	2	2	42.8	22.6314	0	27.4239	70.3484
1	5	846	2	2	609.1	81.0359	0	27.4239	70.3484
1	5	847	1	2	1.2	0.141905	0	27.4239	70.3484
1	5	848	1	2	0	0.0126097	0	27.4239	70.3484
1	5	849	2	2	14.1	5.07476	0	27.4239	70.3484
1	5	850	2	2	144.5	61.7905	0	27.4239	70.3484
1	5	851	1	2	0.1	0.0265101	0	27.4239	70.3484
1	5	852	1	2	0.1	0.00380795	0	27.4239	70.3484
1	5	853	2	2	5.3	1.05104	0	27.4239	70.3484
1	5	854	2	2	1.4	0.713261	0	27.4239	70.3484
1	5	855	1	2	0	0.0128164	0	27.4239	70.3484
1	5	856	2	2	17.3	4.35331	0	27.4239	70.3484
1	5	857	1	2	0.1	0.0145294	0	27.4239	70.3484
1	5	858	1	2	0.1	0.0155176	0	27.4239	70.3484
1	5	859	2	2	491.6	198.004	0	27.4239	70.3484
1	5	860	1	2	1.1	0.0365848	0	27.4239	70.3484
1	5	861	2	2	2.4	0.67598	0	27.4239	70.3484
1	5	862	2	2	359	157.515	0	27.4239	70.3484
1	5	863	2	2	38.7	4.52762	0	27.4239	70.3484
1	5	864	1	2	1.4	0.374965	0	27.4239	70.3484
1	5	865	1	2	4.3	1.80995	0	27.4239	70.3484
1	5	866	1	2	0.1	0.0383353	0	27.4239	70.3484
1	5	867	2	2	67.6	60.6095	0	27.4239	70.3484
1	5	868	2	2	28.3	7.40569	0	27.4239	70.3484
1	5	869	1	2	2.1	0.0774077	0	27.4239	70.3484
1	5	870	2	2	15.4	1.73599	0	27.4239	70.3484
1	5	871	2	2	45.9	18.0587	0	27.4239	70.3484
1	5	872	2	2	313.1	49.917	0	27.4239	70.3484
1	5	873	2	2	0.1	0.0234214	0	27.4239	70.3484
1	5	874	2	2	38	24.4483	0	27.4239	70.3484
1	5	875	2	2	11.6	2.91413	0	27.4239	70.3484
1	5	876	1	1	1	0.00309581	0	27.4239	70.3484
1	5	877	1	1	2.9	0.0395228	0	27.4239	70.3484
1	5	878	1	1	0	0.0118499	0	27.4239	70.3484
1	5	879	1	1	0	0.0517232	0	27.4239	70.3484
1	5	880	1	1	0	0.042189	0	27.4239	70.3484
1	5	881	1	2	0	0.0337053	0	27.4239	70.3484
1	5	882	1	2	0	0.0311048	0	27.4239	70.3484
1	5	883	2	2	0	0.471789	0	27.4239	70.3484
1	5	884	1	2	0	0.0214606	0	27.4239	70.3484
1	5	885	2	2	0	19.1513	0	27.4239	70.3484
1	5	886	1	2	0	0.036111	0	27.4239	70.3484
1	5	887	1	2	0	0.0247512	0	27.4239	70.3484
1	5	888	2	2	0	10.4525	0	27.4239	70.3484
1	5	889	2	2	0	0.241696	0	27.4239	70.3484
1	5	890	2	2	0	13.6368	0	27.4239	70.3484
1	5	891	1	2	0	0.0599099	0	27.4239	70.3484
1	5	892	2	2	0	0.955952	0	27.4239	70.3484
1	5	893	2	2	0	0.0810215	0	27.4239	70.3484
1	5	894	2	2	0	0.0958736	0	27.4239	70.3484
1	5	895	2	1	0	13.1698	0	27.4239	70.3484
1	5	896	2	1	0	55.7335	0	27.4239	70.3484
1	5	897	2	1	0	0.0866263	0	27.4239	70.3484
1	5	898	2	1	0	2.91501	0	27.4239	70.3484
1	5	899	2	1	0	268.476	0	27.4239	70.3484
1	5	900	2	1	0	0.0547288	0	27.4239	70.3484
1	5	901	2	1	0	104.518	0	27.4239	70.3484
1	5	902	2	1	0.3	309027	0	27.4239	70.3484
1	5	903	2	1	0	0.0814737	0	27.4239	70.3484
1	5	904	2	1	2.98581e+06	296270	0	27.4239	70.3484
1	5	905	1	1	0	0.235814	0	27.4239	70.3484
1	5	906	2	1	0	35.2063	0	27.4239	70.3484
1	5	907	2	1	0	360.898	0	27.4239	70.3484
1	5	908	1	1	0	0.0799198	0	27.4239	70.3484
1	5	909	2	1	0	505.618	0	27.4239	70.3484
1	5	910	2	1	0	0.157351	0	27.4239	70.3484
1	5	911	2	1	0	70.8086	0	27.4239	70.3484
1	5	912	2	1	0	187.702	0	27.4239	70.3484
1	5	913	2	1	23729.5	58.1728	0	27.4239	70.3484
1	5	914	2	1	0	49.0441	0	27.4239	70.3484
1	5	915	1	1	0	0.0364057	0	27.4239	70.3484
1	5	916	2	1	6468.7	478.901	0	27.4239	70.3484
1	5	917	2	1	0	9.11726	0	27.4239	70.3484
1	5	918	2	1	0	0.159075	0	27.4239	70.3484
1	5	919	2	1	0	0.138277	0	27.4239	70.3484
1	5	920	2	1	0	423.341	0	27.4239	70.3484
1	5	921	2	1	0	0.437563	0	27.4239	70.3484
1	5	922	2	1	0	0.19225	0	27.4239	70.3484
1	5	923	2	1	0	0.117552	0	27.4239	70.3484
1	5	924	2	1	0	59.3748	0	27.4239	70.3484
1	5	925	2	1	0	17.0218	0	27.4239	70.3484
1	5	926	2	1	0	16.4429	0	27.4239	70.3484
1	5	927	2	1	0	22.58	0	27.4239	70.3484
1	5	928	2	1	0	0.0036426	0	27.4239	70.3484
1	5	929	2	1	1	0.1184	0	27.4239	70.3484
1	5	930	2	1	3	1.26383	0	27.4239	70.3484
1	5	931	2	1	0	0.908538	0	27.4239	70.3484
1	5	932	2	1	0	8.72943	0	27.4239	70.3484
1	5	933	2	1	0	0.199937	0	27.4239	70.3484
1	5	934	2	1	0	0.00659578	0	27.4239	70.3484
1	6	935	1	1			1	26.1544	72.9223
1	6	936	1	1	0	0.00568253	1	26.1544	72.9223
1	6	937	1	1	0	0.00843249	1	26.1544	72.9223
1	6	938	1	1	0	0.00247508	1	26.1544	72.9223
1	6	939	1	1	0	0.00169677	1	26.1544	72.9223
1	6	940	1	1	0	0.00198242	1	26.1544	72.9223
1	6	941	1	1	0	0.00172995	1	26.1544	72.9223
1	6	942	1	1	0	0.759857	1	26.1544	72.9223
1	6	943	1	1	0	0.0213004	1	26.1544	72.9223
1	6	944	1	1	0	0.00307376	1	26.1544	72.9223
1	6	945	1	1	0	0.00220918	1	26.1544	72.9223
1	6	946	1	1	0	0.00163587	1	26.1544	72.9223
1	6	947	1	1	0	0.0256248	1	26.1544	72.9223
1	6	948	1	1			1	26.1544	72.9223
1	6	949	1	1	0	0.00284007	1	26.1544	72.9223
1	6	950	1	1	0	0.00755986	1	26.1544	72.9223
1	6	951	1	1	0	0.000974653	1	26.1544	72.9223
1	6	952	1	1	0	0.00137355	1	26.1544	72.9223
1	6	953	1	1	0	0.00084681	1	26.1544	72.9223
1	6	954	1	1	0	0.00436372	1	26.1544	72.9223
1	6	955	1	1	0	0.00114828	1	26.1544	72.9223
1	6	956	1	1	0	0.00189105	1	26.1544	72.9223
1	6	957	2	1	0	0.00391773	1	26.1544	72.9223
1	6	958	1	1	0	0.00172173	1	26.1544	72.9223
1	6	959	1	1			1	26.1544	72.9223
1	6	960	1	1	0	0.000882444	1	26.1544	72.9223
1	6	961	1	1	0	0.0016808	1	26.1544	72.9223
1	6	962	1	1	0	0.000998984	1	26.1544	72.9223
1	6	963	1	1	0	0.00207582	1	26.1544	72.9223
1	6	964	1	1	0	0.00254222	1	26.1544	72.9223
1	6	965	1	1	0	0.00504358	1	26.1544	72.9223
1	6	966	1	1	0	0.00280829	1	26.1544	72.9223
1	6	967	2	1	0	70.0235	1	26.1544	72.9223
1	6	968	1	1	0	0.00102838	1	26.1544	72.9223
1	6	969	1	1	0	0.00297708	1	26.1544	72.9223
1	6	970	1	1	0	0.0040276	1	26.1544	72.9223
1	6	971	1	1	0	0.00372484	1	26.1544	72.9223
1	6	972	1	1	0	0.00317237	1	26.1544	72.9223
1	6	973	1	1	0	0.0014151	1	26.1544	72.9223
1	6	974	1	1	0	0.00557575	1	26.1544	72.9223
1	6	975	1	1	0	0.00350454	1	26.1544	72.9223
1	6	976	2	1	0	0.00581813	1	26.1544	72.9223
1	6	977	1	1	0	0.00939747	1	26.1544	72.9223
1	6	978	1	1	0	0.00108037	1	26.1544	72.9223
1	6	979	1	1	0	0.000952448	1	26.1544	72.9223
1	6	980	1	1	0	0.00689147	1	26.1544	72.9223
1	6	981	1	1	0	0.00413396	1	26.1544	72.9223
1	6	982	1	1	0	0.0169592	1	26.1544	72.9223
1	6	983	1	1	0	0.00291089	1	26.1544	72.9223
1	6	984	1	1	0	0.00787063	1	26.1544	72.9223
1	6	985	1	1	0	0.00124881	1	26.1544	72.9223
1	6	986	1	1	0	0.00614402	1	26.1544	72.9223
1	6	987	1	1	0	0.00527615	1	26.1544	72.9223
1	6	988	2	1	0	3.11894	1	26.1544	72.9223
1	6	989	1	1	0	0.0122231	1	26.1544	72.9223
1	6	990	1	1	0	0.00731197	1	26.1544	72.9223
1	6	991	1	1	0	0.00242825	1	26.1544	72.9223
1	6	992	1	1	0	0.00205271	1	26.1544	72.9223
1	6	993	1	1	0	0.00459597	1	26.1544	72.9223
1	6	994	1	1	0	0.00608466	1	26.1544	72.9223
1	6	995	1	1	0	0.0057695	1	26.1544	72.9223
1	6	996	1	1	0	0.00265202	1	26.1544	72.9223
1	6	997	2	1	0	0.00192729	1	26.1544	72.9223
1	6	998	1	1	0	0.0363908	1	26.1544	72.9223
1	6	999	1	1	0	0.00887658	1	26.1544	72.9223
1	6	1000	1	1	0	0.0029254	1	26.1544	72.9223
1	6	1001	1	2	0	0.0109992	1	26.1544	72.9223
1	6	1002	1	2	0	0.00895048	1	26.1544	72.9223
1	6	1003	1	2	0	0.00340269	1	26.1544	72.9223
1	6	1004	2	2	0	0.00386157	1	26.1544	72.9223
1	6	1005	1	2	0	0.0221847	1	26.1544	72.9223
1	6	1006	1	2	0	0.0351237	1	26.1544	72.9223
1	6	1007	1	2	0	0.00647606	1	26.1544	72.9223
1	6	1008	1	2	0	0.00655667	1	26.1544	72.9223
1	6	1009	1	2	0	0.00410286	1	26.1544	72.9223
1	6	1010	1	2	0	0.00672042	1	26.1544	72.9223
1	6	1011	1	2	0	0.00414212	1	26.1544	72.9223
1	6	1012	1	2	0	0.0058647	1	26.1544	72.9223
1	6	1013	1	2	0	0.0205929	1	26.1544	72.9223
1	6	1014	1	2			1	26.1544	72.9223
1	6	1015	1	2	0	0.00685108	1	26.1544	72.9223
1	6	1016	1	2	0	0.0048097	1	26.1544	72.9223
1	6	1017	1	2	0	0.000292655	1	26.1544	72.9223
1	6	1018	1	2	0	0.00160711	1	26.1544	72.9223
1	6	1019	1	2	0	0.00580779	1	26.1544	72.9223
1	6	1020	1	2	0	0.0112957	1	26.1544	72.9223
1	6	1021	1	2	0	0.00617134	1	26.1544	72.9223
1	6	1022	1	2	0	0.00684026	1	26.1544	72.9223
1	6	1023	1	2	0	0.0036456	1	26.1544	72.9223
1	6	1024	1	2	0	0.0110649	1	26.1544	72.9223
1	6	1025	1	2	0	0.0110653	1	26.1544	72.9223
1	6	1026	1	2	0	0.00915486	1	26.1544	72.9223
1	6	1027	1	2	0	0.027817	1	26.1544	72.9223
1	6	1028	1	2	0	0.0244285	1	26.1544	72.9223
1	6	1029	1	2	0	0.0200847	1	26.1544	72.9223
1	6	1030	1	2	0	0.0106542	1	26.1544	72.9223
1	6	1031	1	2	0	0.0186138	1	26.1544	72.9223
1	6	1032	1	2	0	0.252006	1	26.1544	72.9223
1	6	1033	1	2	0	0.0065262	1	26.1544	72.9223
1	6	1034	1	2	0	0.0201349	1	26.1544	72.9223
1	6	1035	1	2	0	0.0110391	1	26.1544	72.9223
1	6	1036	1	2	0	0.0321178	1	26.1544	72.9223
1	6	1037	1	2	0	0.0220569	1	26.1544	72.9223
1	6	1038	1	2	0	0.0143304	1	26.1544	72.9223
1	6	1039	1	2	0	0.00672568	1	26.1544	72.9223
1	6	1040	1	2	0	0.04391	1	26.1544	72.9223
1	6	1041	1	2	0	0.00677582	1	26.1544	72.9223
1	6	1042	1	2	0	0.0076099	1	26.1544	72.9223
1	6	1043	1	2	0	0.012813	1	26.1544	72.9223
1	6	1044	1	2	0	0.0306125	1	26.1544	72.9223
1	6	1045	1	2	0	0.0151003	1	26.1544	72.9223
1	6	1046	1	2	0	0.015342	1	26.1544	72.9223
1	6	1047	1	2	0	0.0983272	1	26.1544	72.9223
1	6	1048	1	2	0	0.0161941	1	26.1544	72.9223
1	6	1049	1	2	0	0.0243755	1	26.1544	72.9223
1	6	1050	1	2	0	0.147999	1	26.1544	72.9223
1	6	1051	1	2	0	0.00736813	1	26.1544	72.9223
1	6	1052	1	2	0	0.0343216	1	26.1544	72.9223
1	6	1053	1	2	0	0.0195349	1	26.1544	72.9223
1	6	1054	2	2	0	0.443929	1	26.1544	72.9223
1	6	1055	1	2	0	0.0193573	1	26.1544	72.9223
1	6	1056	1	2	0	0.00801454	1	26.1544	72.9223
1	6	1057	2	1	0	1.33416	1	26.1544	72.9223
1	6	1058	2	1	0	50.1008	1	26.1544	72.9223
1	6	1059	1	1	0	0.125631	1	26.1544	72.9223
1	6	1060	1	1	0	0.108418	1	26.1544	72.9223
1	6	1061	1	1	0	0.122586	1	26.1544	72.9223
1	6	1062	1	1			1	26.1544	72.9223
1	6	1063	2	1	0	32.7185	1	26.1544	72.9223
1	6	1064	1	1	0	0.141514	1	26.1544	72.9223
1	6	1065	2	1	0.3	265680	1	26.1544	72.9223
1	6	1066	1	1	0	2.01256	1	26.1544	72.9223
1	6	1067	2	1	0	77.9943	1	26.1544	72.9223
1	6	1068	2	1	0	21.8377	1	26.1544	72.9223
1	6	1069	1	1	0	0.132878	1	26.1544	72.9223
1	6	1070	2	1	0	15.5209	1	26.1544	72.9223
1	6	1071	1	1	0	0.0729452	1	26.1544	72.9223
1	6	1072	2	1	0	2.99848	1	26.1544	72.9223
1	6	1073	1	1	0	0.175111	1	26.1544	72.9223
1	6	1074	2	1	0	1.93914	1	26.1544	72.9223
1	6	1075	1	1	0	0.279672	1	26.1544	72.9223
1	6	1076	2	1	0	0.529723	1	26.1544	72.9223
1	6	1077	2	1	0	21.7318	1	26.1544	72.9223
1	6	1078	1	1	0	0.0441382	1	26.1544	72.9223
1	6	1079	1	1	0	0.124488	1	26.1544	72.9223
1	6	1080	2	1	0	879.836	1	26.1544	72.9223
1	6	1081	1	1	0	0.320501	1	26.1544	72.9223
1	6	1082	1	1	0	3.78584	1	26.1544	72.9223
1	6	1083	1	1			1	26.1544	72.9223
1	6	1084	1	1	0	0.147822	1	26.1544	72.9223
1	6	1085	1	1	0	0.276932	1	26.1544	72.9223
1	6	1086	1	1	0	0.366717	1	26.1544	72.9223
1	6	1087	2	1	0	21.1792	1	26.1544	72.9223
1	6	1088	1	1	0	2.16194	1	26.1544	72.9223
1	6	1089	2	1	0	130.941	1	26.1544	72.9223
1	6	1090	2	1	0	62.08	1	26.1544	72.9223
1	6	1091	1	1	0	154.39	1	26.1544	72.9223
1	6	1092	1	1	0	8.93442	1	26.1544	72.9223
1	6	1093	1	1	0	0.517839	1	26.1544	72.9223
1	6	1094	2	1	0	0.260448	1	26.1544	72.9223
1	6	1095	1	1	0	1.31783	1	26.1544	72.9223
1	6	1096	2	1	0	9.258	1	26.1544	72.9223
1	6	1097	1	1			1	26.1544	72.9223
1	6	1098	1	1	0	0.781669	1	26.1544	72.9223
1	6	1099	2	1	0	4.28783	1	26.1544	72.9223
1	6	1100	1	1	0	0.143073	1	26.1544	72.9223
1	6	1101	2	1	0	34.0353	1	26.1544	72.9223
1	6	1102	1	1	0	2.37679	1	26.1544	72.9223
1	6	1103	1	1	0	0.210112	1	26.1544	72.9223
1	6	1104	2	1	0	2.75559	1	26.1544	72.9223
1	6	1105	2	1	0	5240.55	1	26.1544	72.9223
1	6	1106	1	1	0	0.0283682	1	26.1544	72.9223
1	6	1107	1	1	0	0.126203	1	26.1544	72.9223
1	6	1108	1	1	0	0.0470474	1	26.1544	72.9223
1	6	1109	2	1	0	0.248225	1	26.1544	72.9223
1	6	1110	2	1	0	0.424412	1	26.1544	72.9223
1	6	1111	1	1	0	0.119994	1	26.1544	72.9223
1	6	1112	1	1	0	0.0160248	1	26.1544	72.9223
1	6	1113	2	1	0	5.54879	1	26.1544	72.9223
1	6	1114	2	1	0	0.241111	1	26.1544	72.9223
1	6	1115	1	1	0	0.224595	1	26.1544	72.9223
1	6	1116	2	1	0	3.68166	1	26.1544	72.9223
1	6	1117	1	1	0	0.822348	1	26.1544	72.9223
1	6	1118	1	1	0	0.0537397	1	26.1544	72.9223
1	6	1119	1	1	0	0.0238325	1	26.1544	72.9223
1	6	1120	2	1	0	0.0191221	1	26.1544	72.9223
1	6	1121	1	1	0	0.0240249	1	26.1544	72.9223
1	6	1122	1	1	0	0.0127314	1	26.1544	72.9223
1	6	1123	2	1	0	0.0160028	1	26.1544	72.9223
1	6	1124	1	1			1	26.1544	72.9223
1	6	1125	1	1	0	4.44534	1	26.1544	72.9223
1	6	1126	2	1	0	1.72415	1	26.1544	72.9223
1	6	1127	2	1	0	0.877716	1	26.1544	72.9223
1	6	1128	1	1	0	73.7799	1	26.1544	72.9223
1	6	1129	2	1	0	3.7904	1	26.1544	72.9223
1	6	1130	2	1	0	0.167905	1	26.1544	72.9223
1	6	1131	1	1	0	0.82774	1	26.1544	72.9223
1	6	1132	1	1	0	0.0312797	1	26.1544	72.9223
1	6	1133	2	1	0	0.0270179	1	26.1544	72.9223
1	6	1134	1	1	0	0.2201	1	26.1544	72.9223
1	6	1135	1	1	0	0.074307	1	26.1544	72.9223
1	6	1136	1	1	0	0.0999869	1	26.1544	72.9223
1	6	1137	1	1	0	0.000802316	1	26.1544	72.9223
1	6	1138	1	1	0	0.00566617	1	26.1544	72.9223
1	6	1139	2	1	0	0.0466334	1	26.1544	72.9223
1	6	1140	1	1	0	0.00169773	1	26.1544	72.9223
1	6	1141	1	1	0	0.00591641	1	26.1544	72.9223
1	6	1142	1	1	0	0.0137847	1	26.1544	72.9223
1	6	1143	2	1	0	0.00236397	1	26.1544	72.9223
1	6	1144	1	1	0	0.00221159	1	26.1544	72.9223
1	6	1145	1	1	0	0.00101504	1	26.1544	72.9223
1	6	1146	1	1	0	0.00372836	1	26.1544	72.9223
1	6	1147	1	1	0	0.0249555	1	26.1544	72.9223
1	6	1148	1	1	0	0.0454276	1	26.1544	72.9223
1	6	1149	2	1	0	0.00985519	1	26.1544	72.9223
1	6	1150	1	1	0	0.0131301	1	26.1544	72.9223
1	6	1151	1	1	0	0.0106655	1	26.1544	72.9223
1	6	1152	1	1	0	0.00510761	1	26.1544	72.9223
1	6	1153	2	1	10	2.66354	1	26.1544	72.9223
1	6	1154	2	1	7831.5	26.3642	1	26.1544	72.9223
1	6	1155	1	1	0	0.0596228	1	26.1544	72.9223
1	6	1156	1	1	0	0.00546564	1	26.1544	72.9223
1	6	1157	2	1	0	0.0875776	1	26.1544	72.9223
1	6	1158	2	1	0	0.0944873	1	26.1544	72.9223
1	6	1159	2	1	148.5	12.5316	1	26.1544	72.9223
1	6	1160	1	1	0	0.0264002	1	26.1544	72.9223
1	6	1161	1	1	0	0.00468594	1	26.1544	72.9223
1	6	1162	1	1	0	0.00375467	1	26.1544	72.9223
1	6	1163	1	1	0	0.0205197	1	26.1544	72.9223
1	6	1164	2	1	2599.3	0.81987	1	26.1544	72.9223
1	6	1165	2	1	76.4	3.66004	1	26.1544	72.9223
1	6	1166	1	1	0	0.00532389	1	26.1544	72.9223
1	6	1167	2	1	1282.1	3.50379	1	26.1544	72.9223
1	6	1168	1	1	0	0.0227286	1	26.1544	72.9223
1	6	1169	1	1	0	0.011149	1	26.1544	72.9223
1	6	1170	1	1	0	0.00411796	1	26.1544	72.9223
1	6	1171	1	1	0	0.010381	1	26.1544	72.9223
1	6	1172	2	1	13.7	1.39589	1	26.1544	72.9223
1	6	1173	1	1			1	26.1544	72.9223
1	6	1174	1	1			1	26.1544	72.9223
1	6	1175	2	1	9859.6	21.9862	1	26.1544	72.9223
1	6	1176	1	1	0	0.00635515	1	26.1544	72.9223
1	6	1177	2	1	5169.3	25.1996	1	26.1544	72.9223
1	6	1178	2	1	1419.7	76.1793	1	26.1544	72.9223
1	6	1179	1	1	0	0.00423667	1	26.1544	72.9223
1	6	1180	1	1	0	0.00636918	1	26.1544	72.9223
1	6	1181	1	1	0	0.00607686	1	26.1544	72.9223
1	6	1182	1	1	0	0.00511808	1	26.1544	72.9223
1	6	1183	1	1	0	0.0279167	1	26.1544	72.9223
1	6	1184	1	1	0	0.0111862	1	26.1544	72.9223
1	6	1185	1	1	0	0.00935517	1	26.1544	72.9223
1	6	1186	1	1	0	0.0175443	1	26.1544	72.9223
1	6	1187	1	1	0	0.00563463	1	26.1544	72.9223
1	6	1188	1	1	0	0.0115681	1	26.1544	72.9223
1	6	1189	2	1	0	0.00444818	1	26.1544	72.9223
1	6	1190	2	1	34.4	8.07811	1	26.1544	72.9223
1	6	1191	2	1	179	47.0857	1	26.1544	72.9223
1	6	1192	2	1	66.9	5.32526	1	26.1544	72.9223
1	6	1193	2	1	223.9	11.8651	1	26.1544	72.9223
1	6	1194	1	1	0	0.0121997	1	26.1544	72.9223
1	6	1195	2	1	169.4	14.3569	1	26.1544	72.9223
1	6	1196	2	1	19898.9	57.26	1	26.1544	72.9223
1	6	1197	1	1			1	26.1544	72.9223
1	6	1198	2	1	0	0.183381	1	26.1544	72.9223
1	6	1199	2	1	6.29989e+06	140161	1	26.1544	72.9223
1	6	1200	2	1	109.1	5.21771	1	26.1544	72.9223
1	6	1201	2	1	0.3	0.0447036	1	26.1544	72.9223
1	6	1202	2	1	4088.6	4.60057	1	26.1544	72.9223
1	6	1203	2	2	0	0.0592729	1	26.1544	72.9223
1	6	1204	2	2	9.1	1.74561	1	26.1544	72.9223
1	6	1205	1	2	0	0.0262908	1	26.1544	72.9223
1	6	1206	2	2	32.4	4.7593	1	26.1544	72.9223
1	6	1207	1	2	0	0.0144987	1	26.1544	72.9223
1	6	1208	2	2	1335.4	7.80917	1	26.1544	72.9223
1	6	1209	2	2	0.4	0.0809188	1	26.1544	72.9223
1	6	1210	1	2	0	0.0288962	1	26.1544	72.9223
1	6	1211	2	2	179.9	6.86422	1	26.1544	72.9223
1	6	1212	1	2	0	0.0439561	1	26.1544	72.9223
1	6	1213	2	2	472	0.13551	1	26.1544	72.9223
1	6	1214	1	2	0	0.0192821	1	26.1544	72.9223
1	6	1215	1	2	0	0.0174285	1	26.1544	72.9223
1	6	1216	1	2	0	0.0162241	1	26.1544	72.9223
1	6	1217	1	2	0	0.099164	1	26.1544	72.9223
1	6	1218	1	2	0	0.011996	1	26.1544	72.9223
1	6	1219	2	2	187.7	7.66419	1	26.1544	72.9223
1	6	1220	1	2	0	0.0236387	1	26.1544	72.9223
1	6	1221	2	2	5400.6	7.26625	1	26.1544	72.9223
1	6	1222	1	2	0	0.0203348	1	26.1544	72.9223
1	6	1223	2	2	975.2	34.6641	1	26.1544	72.9223
1	6	1224	2	2	43.4	25.5178	1	26.1544	72.9223
1	6	1225	2	2	288.5	0.405959	1	26.1544	72.9223
1	6	1226	2	2	2184.5	4.21212	1	26.1544	72.9223
1	6	1227	2	2	0	0.024664	1	26.1544	72.9223
1	6	1228	1	2	0	0.0165735	1	26.1544	72.9223
1	6	1229	1	2	0	0.0335782	1	26.1544	72.9223
1	6	1230	2	2	382	0.774274	1	26.1544	72.9223
1	6	1231	2	2	0	0.0332363	1	26.1544	72.9223
1	6	1232	1	2	0	0.0425178	1	26.1544	72.9223
1	6	1233	1	2	0	0.0113803	1	26.1544	72.9223
1	6	1234	1	2	0	0.108814	1	26.1544	72.9223
1	6	1235	2	2	0.6	0.0662915	1	26.1544	72.9223
1	6	1236	1	2	0	0.0156719	1	26.1544	72.9223
1	6	1237	2	2	7.2	5.55069	1	26.1544	72.9223
1	6	1238	1	2	0	0.0336761	1	26.1544	72.9223
1	6	1239	1	2	0	0.0245564	1	26.1544	72.9223
1	6	1240	1	2	0	0.0128714	1	26.1544	72.9223
1	6	1241	2	2	20.7	0.85398	1	26.1544	72.9223
1	6	1242	1	2	0	0.0199749	1	26.1544	72.9223
1	6	1243	2	2	18.9	1.87456	1	26.1544	72.9223
1	6	1244	1	2	0	0.22588	1	26.1544	72.9223
1	6	1245	2	2	733.6	36.0589	1	26.1544	72.9223
1	6	1246	1	2	0	0.0326911	1	26.1544	72.9223
1	6	1247	2	2	22.2	9.20067	1	26.1544	72.9223
1	6	1248	1	2	0	0.0116925	1	26.1544	72.9223
1	6	1249	2	2	0	0.0693413	1	26.1544	72.9223
1	6	1250	2	2	0	0.0392583	1	26.1544	72.9223
1	6	1251	1	2	0	0.00899507	1	26.1544	72.9223
1	6	1252	2	2	246.6	1.84402	1	26.1544	72.9223
1	6	1253	1	2	0	0.0111911	1	26.1544	72.9223
1	6	1254	2	2	11834.7	3.73643	1	26.1544	72.9223
1	6	1255	1	2	0	0.00798751	1	26.1544	72.9223
1	6	1256	1	2	0	0.00851682	1	26.1544	72.9223
1	6	1257	2	2	7607.5	17.004	1	26.1544	72.9223
1	6	1258	2	2	0	2.49363	1	26.1544	72.9223
1	6	1259	2	2	1.3	0.188484	1	26.1544	72.9223
1	6	1260	2	2	0	0.0286253	1	26.1544	72.9223
1	6	1261	2	2	670.3	7.7078	1	26.1544	72.9223
1	6	1262	1	2	0	0.0166502	1	26.1544	72.9223
1	6	1263	1	2	0	0.00678821	1	26.1544	72.9223
1	6	1264	1	2	0	0.00798587	1	26.1544	72.9223
1	6	1265	1	2	0	0.00951875	1	26.1544	72.9223
1	6	1266	1	2	0	0.0308362	1	26.1544	72.9223
1	6	1267	1	2	0	0.0119617	1	26.1544	72.9223
1	6	1268	2	2	17.6	3.82425	1	26.1544	72.9223
1	6	1269	1	2	0	0.0116848	1	26.1544	72.9223
1	6	1270	2	2	20471.7	30.9424	1	26.1544	72.9223
1	6	1271	2	2	5.9	0.66288	1	26.1544	72.9223
1	6	1272	1	2	0	0.0153811	1	26.1544	72.9223
1	6	1273	2	2	24.2	4.2354	1	26.1544	72.9223
1	6	1274	2	2	296.7	18.3189	1	26.1544	72.9223
1	6	1275	1	2	0	0.0133901	1	26.1544	72.9223
1	6	1276	2	2	5934.5	3.5764	1	26.1544	72.9223
1	6	1277	1	2	0	0.0456917	1	26.1544	72.9223
1	6	1278	2	2	42.1	8.04525	1	26.1544	72.9223
1	6	1279	2	2	30.5	3.38463	1	26.1544	72.9223
1	6	1280	1	2	0	0.00898924	1	26.1544	72.9223
1	6	1281	2	2	202.5	16.8655	1	26.1544	72.9223
1	6	1282	2	2	0	0.281753	1	26.1544	72.9223
1	6	1283	1	2	0	0.186663	1	26.1544	72.9223
1	6	1284	1	2	0	0.554916	1	26.1544	72.9223
1	6	1285	1	2	0	0.225469	1	26.1544	72.9223
1	6	1286	2	2	40.1	2.35552	1	26.1544	72.9223
1	6	1287	2	2	0	0.113236	1	26.1544	72.9223
1	6	1288	2	2	5.8	0.448287	1	26.1544	72.9223
1	6	1289	1	2	13.8	0.772446	1	26.1544	72.9223
1	6	1290	1	2	0	0.0849577	1	26.1544	72.9223
1	6	1291	2	2	8653.6	1.34382	1	26.1544	72.9223
1	6	1292	1	2	0	0.115778	1	26.1544	72.9223
1	6	1293	2	2	0	0.112803	1	26.1544	72.9223
1	6	1294	1	2	0	0.0650168	1	26.1544	72.9223
1	6	1295	2	2	10.7	0.234053	1	26.1544	72.9223
1	6	1296	1	2	0	0.181527	1	26.1544	72.9223
1	6	1297	2	2	0	0.0573352	1	26.1544	72.9223
1	6	1298	1	2	0	0.572444	1	26.1544	72.9223
1	6	1299	1	2	0	0.0800631	1	26.1544	72.9223
1	6	1300	2	2	0	11.2038	1	26.1544	72.9223
1	6	1301	1	2	0	0.0918916	1	26.1544	72.9223
1	6	1302	2	2	0	0.282438	1	26.1544	72.9223
1	6	1303	1	2	5.5	0.399606	1	26.1544	72.9223
1	6	1304	1	2	0	0.266112	1	26.1544	72.9223
1	6	1305	2	2	97.7	0.412518	1	26.1544	72.9223
1	6	1306	1	2	0	0.109768	1	26.1544	72.9223
1	6	1307	2	2	8.8	0.477829	1	26.1544	72.9223
1	6	1308	1	2	5.6	0.642265	1	26.1544	72.9223
1	6	1309	2	2	13.9	1.59406	1	26.1544	72.9223
1	6	1310	1	2	0	0.181823	1	26.1544	72.9223
1	6	1311	2	2	330.7	33.6496	1	26.1544	72.9223
1	6	1312	2	2	14.5	0.614581	1	26.1544	72.9223
1	6	1313	1	2	0	0.277934	1	26.1544	72.9223
1	6	1314	1	2	0	0.0989135	1	26.1544	72.9223
1	6	1315	1	2	0	0.334181	1	26.1544	72.9223
1	6	1316	1	2	0	0.360979	1	26.1544	72.9223
1	6	1317	2	2	116.3	7.47481	1	26.1544	72.9223
1	6	1318	1	2	0	0.211746	1	26.1544	72.9223
1	6	1319	2	2	25.5	5.922	1	26.1544	72.9223
1	6	1320	1	2	0	0.522065	1	26.1544	72.9223
1	6	1321	1	2	0	0.320872	1	26.1544	72.9223
1	6	1322	1	2	0	0.280593	1	26.1544	72.9223
1	6	1323	1	2	0	0.319959	1	26.1544	72.9223
1	6	1324	1	2	0	0.150361	1	26.1544	72.9223
1	6	1325	2	2	3791.4	40.2028	1	26.1544	72.9223
1	6	1326	1	2	0.7	0.186594	1	26.1544	72.9223
1	6	1327	2	2	21.4	4.19269	1	26.1544	72.9223
1	6	1328	2	2	48.9	15.7167	1	26.1544	72.9223
1	6	1329	1	2	0	0.203576	1	26.1544	72.9223
1	6	1330	2	2	2402.5	6.80247	1	26.1544	72.9223
1	6	1331	2	2	17.4	7.75704	1	26.1544	72.9223
1	6	1332	1	2	0	0.33748	1	26.1544	72.9223
1	6	1333	1	2	0	0.146926	1	26.1544	72.9223
1	6	1334	1	2	0	0.279412	1	26.1544	72.9223
1	6	1335	1	2	0	0.208909	1	26.1544	72.9223
1	6	1336	1	2	0	0.134972	1	26.1544	72.9223
1	6	1337	1	2	0	0.0635825	1	26.1544	72.9223
1	6	1338	2	2	2	0.497123	1	26.1544	72.9223
1	6	1339	1	2	0	0.187829	1	26.1544	72.9223
1	6	1340	1	2	0	0.167423	1	26.1544	72.9223
1	6	1341	2	2	811	1.94557	1	26.1544	72.9223
1	6	1342	1	2	0	0.148502	1	26.1544	72.9223
1	6	1343	2	2	601.2	57.5843	1	26.1544	72.9223
1	6	1344	1	2	0	0.165733	1	26.1544	72.9223
1	6	1345	2	2	3.7	1.21205	1	26.1544	72.9223
1	6	1346	1	2	0	0.247033	1	26.1544	72.9223
1	6	1347	2	2	19.1	3.30109	1	26.1544	72.9223
1	6	1348	1	2	0	0.378186	1	26.1544	72.9223
1	6	1349	1	2	0	0.306079	1	26.1544	72.9223
1	6	1350	1	2	0	0.24844	1	26.1544	72.9223
1	6	1351	1	2	0	1.0025	1	26.1544	72.9223
1	6	1352	2	2	1	0.363856	1	26.1544	72.9223
1	6	1353	1	2	0	0.138512	1	26.1544	72.9223
1	6	1354	1	2	0	0.246365	1	26.1544	72.9223
1	6	1355	1	2	0	0.250872	1	26.1544	72.9223
1	6	1356	1	2	0	0.125211	1	26.1544	72.9223
1	6	1357	2	2	48.8	0.83971	1	26.1544	72.9223
1	6	1358	1	2	0	0.207905	1	26.1544	72.9223
1	6	1359	1	2	0	0.175665	1	26.1544	72.9223
1	6	1360	1	2	0	0.158467	1	26.1544	72.9223
1	6	1361	2	2	0	0.278877	1	26.1544	72.9223
1	6	1362	1	2	0	0.0836385	1	26.1544	72.9223
1	6	1363	1	2	0	0.443281	1	26.1544	72.9223
1	6	1364	1	2	0	0.209283	1	26.1544	72.9223
1	6	1365	1	2	0	0.32007	1	26.1544	72.9223
1	6	1366	2	2	20.5	1.87532	1	26.1544	72.9223
1	6	1367	2	2	1.7	0.645084	1	26.1544	72.9223
1	6	1368	2	2	0	0.258278	1	26.1544	72.9223
1	6	1369	1	2	0	0.4493	1	26.1544	72.9223
1	6	1370	1	2	0	0.189963	1	26.1544	72.9223
1	6	1371	1	2	0	0.245441	1	26.1544	72.9223
1	6	1372	2	2	1.6	0.236185	1	26.1544	72.9223
1	6	1373	2	2	1.6	0.585692	1	26.1544	72.9223
1	6	1374	2	2	4028	16.5849	1	26.1544	72.9223
1	6	1375	2	2	32.5	11.4737	1	26.1544	72.9223
1	6	1376	2	2	61.5	5.99446	1	26.1544	72.9223
1	6	1377	2	2	0.9	0.93437	1	26.1544	72.9223
1	6	1378	2	2	11.4	3.67323	1	26.1544	72.9223
1	6	1379	2	2	614	2.3178	1	26.1544	72.9223
1	6	1380	2	2	43	5.91395	1	26.1544	72.9223
1	6	1381	2	2	55.3	0.238473	1	26.1544	72.9223
1	6	1382	2	2	5.4	0.567423	1	26.1544	72.9223
1	6	1383	2	2	450.6	8.73427	1	26.1544	72.9223
1	6	1384	2	2	7	0.691733	1	26.1544	72.9223
1	6	1385	2	2	305.3	2.67176	1	26.1544	72.9223
1	6	1386	2	2	3.8	0.338145	1	26.1544	72.9223
1	6	1387	2	2	3.3	0.201015	1	26.1544	72.9223
1	6	1388	2	2	1.5	0.481928	1	26.1544	72.9223
1	6	1389	2	2	14	1.39716	1	26.1544	72.9223
1	6	1390	2	2	3.1	0.573206	1	26.1544	72.9223
1	6	1391	2	2	7	1.15996	1	26.1544	72.9223
1	6	1392	2	2	9.3	0.131273	1	26.1544	72.9223
1	6	1393	1	2	0.1	0.0078162	1	26.1544	72.9223
1	6	1394	1	2	0.6	0.0124375	1	26.1544	72.9223
1	6	1395	1	2	0.1	0.0162412	1	26.1544	72.9223
1	6	1396	1	2	0.2	0.00336434	1	26.1544	72.9223
1	6	1397	1	2	0	0.00787529	1	26.1544	72.9223
1	6	1398	1	2	0.1	0.00798844	1	26.1544	72.9223
1	6	1399	2	2	5.2	0.0662176	1	26.1544	72.9223
1	6	1400	1	2	0.5	0.0408891	1	26.1544	72.9223
1	6	1401	2	2	11.4	1.05212	1	26.1544	72.9223
1	6	1402	1	2	114.5	0.066794	1	26.1544	72.9223
1	6	1403	1	2	0.9	0.0504372	1	26.1544	72.9223
1	6	1404	2	2	11.7	0.738925	1	26.1544	72.9223
1	6	1405	1	2	0	0.00207083	1	26.1544	72.9223
1	6	1406	1	2	0.2	0.0304091	1	26.1544	72.9223
1	6	1407	1	2	0.1	0.0116693	1	26.1544	72.9223
1	6	1408	1	2	0.9	0.00767819	1	26.1544	72.9223
1	6	1409	1	2	0.3	0.0134686	1	26.1544	72.9223
1	6	1410	1	2	0.1	0.0130605	1	26.1544	72.9223
1	6	1411	1	2	0	0.0110325	1	26.1544	72.9223
1	6	1412	1	2	58.3	0.0276886	1	26.1544	72.9223
1	6	1413	1	2	18.5	0.0317606	1	26.1544	72.9223
1	6	1414	1	2	0.1	0.00649375	1	26.1544	72.9223
1	6	1415	1	2	0.1	0.0110008	1	26.1544	72.9223
1	6	1416	1	2	0	0.0122875	1	26.1544	72.9223
1	6	1417	1	2	0.2	0.0295709	1	26.1544	72.9223
1	6	1418	1	2	0.3	0.00952439	1	26.1544	72.9223
1	6	1419	1	2	0.1	0.0084105	1	26.1544	72.9223
1	6	1420	1	2	0.1	0.00849097	1	26.1544	72.9223
1	6	1421	1	2	0.1	0.010079	1	26.1544	72.9223
1	6	1422	2	2	17.2	1.0255	1	26.1544	72.9223
1	6	1423	1	2	0.3	0.035454	1	26.1544	72.9223
1	6	1424	1	2	0.9	0.0214546	1	26.1544	72.9223
1	6	1425	1	1	0.1	0.00466781	1	26.1544	72.9223
1	6	1426	1	1	0	0.00757042	1	26.1544	72.9223
1	6	1427	2	1	3124.4	51.6717	1	26.1544	72.9223
1	6	1428	1	1	0.1	0.00613474	1	26.1544	72.9223
1	6	1429	1	1	15.2	0.116946	1	26.1544	72.9223
1	6	1430	1	1	0.2	0.0127824	1	26.1544	72.9223
1	6	1431	1	1	22.5	0.0133581	1	26.1544	72.9223
1	6	1432	1	1	1.3	0.267178	1	26.1544	72.9223
1	6	1433	1	1	1735.3	79.9522	1	26.1544	72.9223
1	6	1434	1	1	0.9	0.00471319	1	26.1544	72.9223
1	6	1435	1	1			1	26.1544	72.9223
1	6	1436	1	1	38.6	1.44651	1	26.1544	72.9223
1	6	1437	1	1	1	0.000920613	1	26.1544	72.9223
1	6	1438	1	1	2.7	0.162806	1	26.1544	72.9223
1	6	1439	2	1	3.7	0.051006	1	26.1544	72.9223
1	6	1440	1	1	1448.3	6.6212	1	26.1544	72.9223
1	6	1441	1	1			1	26.1544	72.9223
1	6	1442	1	1	17.1	0.0429565	1	26.1544	72.9223
1	6	1443	1	1	0	0.00343475	1	26.1544	72.9223
1	6	1444	2	1	29.9	2.40875	1	26.1544	72.9223
1	6	1445	1	1	0	0.0036383	1	26.1544	72.9223
1	6	1446	1	1	0.2	0.00151973	1	26.1544	72.9223
1	6	1447	1	1	0.2	0.0107642	1	26.1544	72.9223
1	6	1448	1	1			1	26.1544	72.9223
1	6	1449	1	1			1	26.1544	72.9223
1	6	1450	1	1			1	26.1544	72.9223
1	6	1451	1	1	0.1	0.00437436	1	26.1544	72.9223
1	6	1452	1	1		0.00160124	1	26.1544	72.9223
1	6	1453	1	1	1.2	0.0017622	1	26.1544	72.9223
1	6	1454	1	1			1	26.1544	72.9223
1	6	1455	1	1			1	26.1544	72.9223
1	6	1456	1	1			1	26.1544	72.9223
1	6	1457	1	1		0.00790717	1	26.1544	72.9223
1	6	1458	2	1	4.52895e+06	168073	1	26.1544	72.9223
1	6	1459	1	1	0.7	0.0579518	1	26.1544	72.9223
1	6	1460	2	1	9.84085e+06	246557	1	26.1544	72.9223
1	6	1461	1	1	0	0.000754708	1	26.1544	72.9223
1	6	1462	1	1	58.7	0.109892	1	26.1544	72.9223
1	6	1463	1	1	0.2	0.00108543	1	26.1544	72.9223
1	6	1464	1	1	1.6	0.00476209	1	26.1544	72.9223
1	6	1465	2	1	74.9	29.134	1	26.1544	72.9223
1	6	1466	1	1	0.4	0.00269914	1	26.1544	72.9223
1	6	1467	1	1			1	26.1544	72.9223
1	6	1468	1	1			1	26.1544	72.9223
1	6	1469	1	1	0	0.00275308	1	26.1544	72.9223
1	6	1470	2	1	34862.2	29.5039	1	26.1544	72.9223
1	6	1471	1	1	0	0.00126702	1	26.1544	72.9223
1	6	1472	1	1			1	26.1544	72.9223
1	6	1473	1	1	0.4	0.0255931	1	26.1544	72.9223
1	6	1474	1	1		0.00871033	1	26.1544	72.9223
1	6	1475	1	1	8.8	0.0189179	1	26.1544	72.9223
1	6	1476	1	1	0	0.00569019	1	26.1544	72.9223
1	6	1477	1	1	0	0.00175938	1	26.1544	72.9223
1	6	1478	1	1	72.9	0.0505663	1	26.1544	72.9223
1	6	1479	1	1	1	0.0279871	1	26.1544	72.9223
1	6	1480	1	1	0.2	0.0206833	1	26.1544	72.9223
1	6	1481	1	1	27.7	0.00762132	1	26.1544	72.9223
1	6	1482	1	1			1	26.1544	72.9223
1	6	1483	1	1			1	26.1544	72.9223
1	6	1484	1	1	0	0.000313932	1	26.1544	72.9223
1	6	1485	1	1			1	26.1544	72.9223
1	6	1486	1	1	0.3	0.0116419	1	26.1544	72.9223
1	6	1487	1	1	0	0.00344368	1	26.1544	72.9223
1	6	1488	1	1	0.1	0.00351779	1	26.1544	72.9223
1	6	1489	1	1	0	0.00449932	1	26.1544	72.9223
1	6	1490	1	1	0.2	0.00138974	1	26.1544	72.9223
1	6	1491	1	1	0	0.00117739	1	26.1544	72.9223
1	6	1492	1	1	0.4	0.00111533	1	26.1544	72.9223
1	6	1493	1	1			1	26.1544	72.9223
1	6	1494	2	1	4905.9	25.5911	1	26.1544	72.9223
1	6	1495	2	1	657325	279.161	1	26.1544	72.9223
1	6	1496	1	1	0	0.00306679	1	26.1544	72.9223
1	6	1497	1	1	0.3	0.0203147	1	26.1544	72.9223
1	6	1498	1	1	0	0.00187575	1	26.1544	72.9223
1	6	1499	1	1			1	26.1544	72.9223
1	6	1500	1	1	858.3	5.37917	1	26.1544	72.9223
1	6	1501	1	1	0	0.00509002	1	26.1544	72.9223
1	6	1502	1	1	0	0.000929531	1	26.1544	72.9223
1	6	1503	1	1	14.8	0.0139079	1	26.1544	72.9223
1	6	1504	1	1	0	0.00337611	1	26.1544	72.9223
1	6	1505	2	1	155417	115.702	1	26.1544	72.9223
1	6	1506	1	1	0	0.00630462	1	26.1544	72.9223
1	6	1507	1	1	0.9	0.00513128	1	26.1544	72.9223
1	6	1508	1	1	0	0.00716893	1	26.1544	72.9223
3	1	1509	1	1			1	26.8523	72.721
3	1	1510	2	1	0	6.43427	0	26.8523	72.721
3	1	1511	1	1	0	0.00622459	1	26.8523	72.721
3	1	1512	2	1	6.4	0.525506	0	26.8523	72.721
3	1	1513	1	1	0.1	0.0155726	1	26.8523	72.721
3	1	1514	2	1	20.3	0.480412	0	26.8523	72.721
3	1	1515	1	1	4.7	0.00506862	1	26.8523	72.721
3	1	1516	2	1	0	0.00104539	0	26.8523	72.721
3	1	1517	2	1	0	0.000900693	0	26.8523	72.721
3	1	1518	2	1	633	11.6032	0	26.8523	72.721
3	1	1519	2	1	6.3	0.98181	0	26.8523	72.721
3	1	1520	1	1			1	26.8523	72.721
3	1	1521	1	1	0	0.152511	1	26.8523	72.721
3	1	1522	2	1	0	0.489087	0	26.8523	72.721
3	1	1523	1	1	0	0.000395696	1	26.8523	72.721
3	1	1524	2	1	0	0.747023	0	26.8523	72.721
3	1	1525	2	1	0	0.886958	0	26.8523	72.721
3	1	1526	2	1	15.4	0.710581	0	26.8523	72.721
3	1	1527	2	1	10.8	3.02286	0	26.8523	72.721
3	1	1528	2	1	51.4	3.85456	0	26.8523	72.721
3	1	1529	2	1	0	0.000244004	0	26.8523	72.721
3	1	1530	2	1	0.4	0.019191	0	26.8523	72.721
3	1	1531	2	1	22.2	2.99089	0	26.8523	72.721
3	1	1532	2	1	37	1.92612	0	26.8523	72.721
3	1	1533	2	1	49.2	2.22558	0	26.8523	72.721
3	1	1534	2	1	50.7	6.39484	0	26.8523	72.721
3	1	1535	2	1	0	0.000520098	0	26.8523	72.721
3	1	1536	1	1			1	26.8523	72.721
3	1	1537	2	1	108.4	12.3131	0	26.8523	72.721
3	1	1538	2	1	0.9	2.2153	0	26.8523	72.721
3	1	1539	2	1	2.1	0.00705755	0	26.8523	72.721
3	1	1540	2	1	11.5	0.00646833	0	26.8523	72.721
3	1	1541	2	1	13.1	3.23174	0	26.8523	72.721
3	1	1542	2	1	21.3	2.7753	0	26.8523	72.721
3	1	1543	2	1	33.1	7.43287	0	26.8523	72.721
3	1	1544	1	1	90709.2	1230.68	1	26.8523	72.721
3	1	1545	1	1	576.6	667.486	1	26.8523	72.721
3	1	1546	2	1	127.4	9.5563	0	26.8523	72.721
3	1	1547	2	1	0	0.000348557	0	26.8523	72.721
3	1	1548	2	1	0.1	0.0164653	0	26.8523	72.721
3	1	1549	2	1	0.2	0.000251986	0	26.8523	72.721
3	1	1550	2	1	0	0.000242813	0	26.8523	72.721
3	1	1551	2	1	0	0.000925921	0	26.8523	72.721
3	1	1552	2	1	155.2	52.6954	0	26.8523	72.721
3	1	1553	2	1	0.1	0.00370853	0	26.8523	72.721
3	1	1554	1	1	0	0.0032984	1	26.8523	72.721
3	1	1555	1	1	0	0.000148187	1	26.8523	72.721
3	1	1556	1	1	933.4	0.541373	1	26.8523	72.721
3	1	1557	2	1	0.2	0.00987107	0	26.8523	72.721
3	1	1558	2	1	87.6	16.6418	0	26.8523	72.721
3	1	1559	1	1	3.8	0.000795784	1	26.8523	72.721
3	1	1560	2	1	48.2	8.71534	0	26.8523	72.721
3	1	1561	2	1	3.6	0.0930564	0	26.8523	72.721
3	1	1562	2	1	1228.2	23.1069	0	26.8523	72.721
3	1	1563	1	1	0	0.102487	1	26.8523	72.721
3	1	1564	1	1	10.4	0.00475901	1	26.8523	72.721
3	1	1565	2	1	31.2	13.9989	0	26.8523	72.721
3	1	1566	2	1	19.9	3.85382	0	26.8523	72.721
3	1	1567	1	1	0	0.0201463	1	26.8523	72.721
3	1	1568	1	1	443.8	0.0522864	1	26.8523	72.721
3	1	1569	2	2	6.3	0.692143	0	26.8523	72.721
3	1	1570	2	2	9.4	1.72914	0	26.8523	72.721
3	1	1571	2	2	169.4	0.651372	0	26.8523	72.721
3	1	1572	1	2	0.2	0.0175688	1	26.8523	72.721
3	1	1573	2	2	0	0.13102	0	26.8523	72.721
3	1	1574	1	2	0	0.00420445	1	26.8523	72.721
3	1	1575	2	2	0	3.76677	0	26.8523	72.721
3	1	1576	1	2	0	0.00272735	1	26.8523	72.721
3	1	1577	2	2	0.3	0.306941	0	26.8523	72.721
3	1	1578	2	2	0.2	0.000684545	0	26.8523	72.721
3	1	1579	2	2	0.1	0.000637576	0	26.8523	72.721
3	1	1580	1	2	0	0.00108874	1	26.8523	72.721
3	1	1581	2	2	14.8	7.29876	0	26.8523	72.721
3	1	1582	1	2			1	26.8523	72.721
3	1	1583	2	2	5.7	5.4994	0	26.8523	72.721
3	1	1584	2	2	0	0.00346094	0	26.8523	72.721
3	1	1585	2	2	0	0.000956671	0	26.8523	72.721
3	1	1586	2	2	0	0.00114858	0	26.8523	72.721
3	1	1587	2	2	0.1	0.0106662	0	26.8523	72.721
3	1	1588	2	2	0.1	0.0197866	0	26.8523	72.721
3	1	1589	2	2	0.1	0.11912	0	26.8523	72.721
3	1	1590	2	2	8.1	3.4524	0	26.8523	72.721
3	1	1591	1	2	0	0.00930815	1	26.8523	72.721
3	1	1592	2	2	0.8	0.210823	0	26.8523	72.721
3	1	1593	1	2	0	0.00656874	1	26.8523	72.721
3	1	1594	1	2	0	0.00332353	1	26.8523	72.721
3	1	1595	1	2	5.5	0.00723751	1	26.8523	72.721
3	1	1596	2	2	25.2	5.11719	0	26.8523	72.721
3	1	1597	2	2	28.6	0.127159	0	26.8523	72.721
3	1	1598	2	2	0.3	0.0649842	0	26.8523	72.721
3	1	1599	2	2	0.1	0.0359473	0	26.8523	72.721
3	1	1600	2	2	88.4	95.5695	0	26.8523	72.721
3	1	1601	1	2	7.6	0.00896709	1	26.8523	72.721
3	1	1602	2	2	1	0.267925	0	26.8523	72.721
3	1	1603	2	2	0	0.00121783	0	26.8523	72.721
3	1	1604	1	2	0.8	0.00128719	1	26.8523	72.721
3	1	1605	1	2	1.9	0.023002	1	26.8523	72.721
3	1	1606	2	2	0	0.00596821	0	26.8523	72.721
3	1	1607	2	2	0	0.00276846	0	26.8523	72.721
3	1	1608	2	2	0.1	0.034105	0	26.8523	72.721
3	1	1609	2	2	1.3	0.413697	0	26.8523	72.721
3	1	1610	2	2	19.6	13.6644	0	26.8523	72.721
3	1	1611	2	2	0.3	0.0660197	0	26.8523	72.721
3	1	1612	2	2	0	0.00121655	0	26.8523	72.721
3	1	1613	2	2	0	0.00877817	0	26.8523	72.721
3	1	1614	2	2	0	0.000693715	0	26.8523	72.721
3	1	1615	2	2	0	0.118321	0	26.8523	72.721
3	1	1616	2	2	1405.1	4.38949	0	26.8523	72.721
3	1	1617	2	2	0	0.0328758	0	26.8523	72.721
3	1	1618	2	2	0	0.0123242	0	26.8523	72.721
3	1	1619	2	2	0	0.0728613	0	26.8523	72.721
3	1	1620	2	2	0.2	0.0137115	0	26.8523	72.721
3	1	1621	2	2	0.1	0.00621864	0	26.8523	72.721
3	1	1622	1	2			1	26.8523	72.721
3	1	1623	2	2	0.1	0.0111039	0	26.8523	72.721
3	1	1624	2	2	0	0.0106501	0	26.8523	72.721
3	1	1625	2	2	0	0.00129615	0	26.8523	72.721
3	1	1626	2	2	6.4	0.018953	0	26.8523	72.721
3	1	1627	2	2	0	0.00160636	0	26.8523	72.721
3	1	1628	2	2	9.7	8.69277	0	26.8523	72.721
3	1	1629	2	2	7.9	2.01712	0	26.8523	72.721
3	1	1630	2	2	3.8	0.882954	0	26.8523	72.721
3	1	1631	2	2	0.1	0.00162648	0	26.8523	72.721
3	1	1632	2	2	25.9	7.87102	0	26.8523	72.721
3	1	1633	2	2	13.5	0.239438	0	26.8523	72.721
3	1	1634	2	2	0.8	0.00716503	0	26.8523	72.721
3	1	1635	1	2	0	0.00401807	1	26.8523	72.721
3	1	1636	2	2	0.3	0.00774337	0	26.8523	72.721
3	1	1637	2	2	0	0.00388557	0	26.8523	72.721
3	1	1638	1	2	0.5	0.0636588	1	26.8523	72.721
3	1	1639	2	2	2.3	2.50059	0	26.8523	72.721
3	1	1640	2	2	0	0.000100439	0	26.8523	72.721
3	1	1641	2	2	6.2	0.43353	0	26.8523	72.721
3	1	1642	2	2	1.5	0.0257342	0	26.8523	72.721
3	1	1643	2	2	0.6	0.086128	0	26.8523	72.721
3	1	1644	2	2	0.1	0.00592232	0	26.8523	72.721
3	1	1645	2	2	5.9	0.677324	0	26.8523	72.721
3	1	1646	1	2	0	0.00568573	1	26.8523	72.721
3	1	1647	1	2	0	0.0110742	1	26.8523	72.721
3	1	1648	1	2	0	0.00712995	1	26.8523	72.721
3	1	1649	1	2	0.2	0.00774443	1	26.8523	72.721
3	1	1650	2	2	0.4	0.0401106	0	26.8523	72.721
3	1	1651	2	2	0.1	0.00421142	0	26.8523	72.721
3	1	1652	1	2	0	0.00623735	1	26.8523	72.721
3	1	1653	1	2	0.6	0.0107873	1	26.8523	72.721
3	1	1654	2	2	0.4	0.0987348	0	26.8523	72.721
3	1	1655	1	2			1	26.8523	72.721
3	1	1656	1	2			1	26.8523	72.721
3	1	1657	2	1	42.2	0.0220585	0	26.8523	72.721
3	1	1658	1	1			1	26.8523	72.721
3	1	1659	2	1	0	0.00385396	0	26.8523	72.721
3	1	1660	2	1	37.3	19.2877	0	26.8523	72.721
3	1	1661	2	1	357.2	0.173251	0	26.8523	72.721
3	1	1662	2	1	0.1	0.00383716	0	26.8523	72.721
3	1	1663	2	1	0.8	0.0108357	0	26.8523	72.721
3	1	1664	2	1	5.9	5.21977	0	26.8523	72.721
3	1	1665	2	1	0	0.000665089	0	26.8523	72.721
3	1	1666	2	1	0	0.15259	0	26.8523	72.721
3	1	1667	2	1	1182.9	0.20163	0	26.8523	72.721
3	1	1668	2	1	157543	209.18	0	26.8523	72.721
3	1	1669	2	1	0.4	0.0105584	0	26.8523	72.721
3	1	1670	2	1	20.7	1.86839	0	26.8523	72.721
3	1	1671	2	1	0.1	0.000122417	0	26.8523	72.721
3	1	1672	2	1	1.8	1.63813	0	26.8523	72.721
3	1	1673	2	1	105.5	1.07927	0	26.8523	72.721
3	1	1674	2	1	13.5	1.55727	0	26.8523	72.721
3	1	1675	2	1	386.8	0.14144	0	26.8523	72.721
3	1	1676	1	1	0	0.00264366	1	26.8523	72.721
3	1	1677	1	1	0.1	0.000175647	1	26.8523	72.721
3	1	1678	2	1	1	0.0259134	0	26.8523	72.721
3	1	1679	1	1	3.6	0.00048176	1	26.8523	72.721
3	1	1680	1	1			1	26.8523	72.721
3	1	1681	2	2	0	0.00602874	0	26.8523	72.721
3	1	1682	1	2	0	0.000422899	1	26.8523	72.721
3	1	1683	2	2	0	0.000721421	0	26.8523	72.721
3	1	1684	2	2	0	0.00147868	0	26.8523	72.721
3	1	1685	2	2	0.2	0.0169543	0	26.8523	72.721
3	1	1686	2	2	0.4	0.164277	0	26.8523	72.721
3	1	1687	2	2	0	0.000292683	0	26.8523	72.721
3	1	1688	2	2	0	0.000694734	0	26.8523	72.721
3	1	1689	2	2	0.1	0.0151554	0	26.8523	72.721
3	1	1690	1	2			1	26.8523	72.721
3	2	1691	2	1	118.6	4.79233	0	26.9192	73.8486
3	2	1692	2	1	2.8	0.386524	0	26.9192	73.8486
3	2	1693	2	1	70.4	3.38883	0	26.9192	73.8486
3	2	1694	2	1	0.8	0.0343568	0	26.9192	73.8486
3	2	1695	2	1	248.9	6.65824	0	26.9192	73.8486
3	2	1696	2	1	39	0.577	0	26.9192	73.8486
3	2	1697	2	1	20756.1	839.713	0	26.9192	73.8486
3	2	1698	2	1	167.2	2.67559	0	26.9192	73.8486
3	2	1699	2	1	0.2	0.00937081	0	26.9192	73.8486
3	2	1700	2	1	3.9	0.127129	0	26.9192	73.8486
3	2	1701	2	1	0.3	0.0410139	0	26.9192	73.8486
3	2	1702	2	1	33.8	1.69925	0	26.9192	73.8486
3	2	1703	2	1	146.4	3.23813	0	26.9192	73.8486
3	2	1704	2	1	8	0.758713	0	26.9192	73.8486
3	2	1705	2	1	0	28.5068	0	26.9192	73.8486
3	2	1706	2	1	15.6	0.412834	0	26.9192	73.8486
3	2	1707	2	1	0	650.522	0	26.9192	73.8486
3	2	1708	2	1	82.3	1.21033	0	26.9192	73.8486
3	2	1709	2	1	0	1.5834	0	26.9192	73.8486
3	2	1710	2	1	0	0.0179652	0	26.9192	73.8486
3	2	1711	2	1	1.1	0.0476932	0	26.9192	73.8486
3	2	1712	2	1	31.5	1.11587	0	26.9192	73.8486
3	2	1713	2	1	4890.5	431.184	0	26.9192	73.8486
3	2	1714	2	1	265.8	14.4094	0	26.9192	73.8486
3	2	1715	2	1	84.1	6.65318	0	26.9192	73.8486
3	2	1716	2	1	26.8	2.15113	0	26.9192	73.8486
3	2	1717	2	1	1	0.0364928	0	26.9192	73.8486
3	2	1718	2	1	0.1	0.00907824	0	26.9192	73.8486
3	2	1719	2	1	20.5	1.73714	0	26.9192	73.8486
3	2	1720	2	1	25.3	2.44183	0	26.9192	73.8486
3	2	1721	2	1	0.1	0.00445544	0	26.9192	73.8486
3	2	1722	2	1	0.1	0.00985488	0	26.9192	73.8486
3	2	1723	2	1	0.8	0.0414381	0	26.9192	73.8486
3	2	1724	2	1	0.4	0.02693	0	26.9192	73.8486
3	2	1725	2	1	162.4	0.213129	0	26.9192	73.8486
3	2	1726	2	1	35.7	25.198	0	26.9192	73.8486
3	2	1727	2	1	6015.2	475.702	0	26.9192	73.8486
3	2	1728	2	1	245.1	14.3551	0	26.9192	73.8486
3	2	1729	2	1	76.9	47.3652	0	26.9192	73.8486
3	2	1730	1	1			0	26.9192	73.8486
3	2	1731	2	1	916	12.458	0	26.9192	73.8486
3	2	1732	2	1	2.3	0.881654	0	26.9192	73.8486
3	2	1733	2	1	0	0.00160987	0	26.9192	73.8486
3	2	1734	2	1	1470.9	6.63416	0	26.9192	73.8486
3	2	1735	2	1	0	0.00296649	0	26.9192	73.8486
3	2	1736	2	1	0	0.00261028	0	26.9192	73.8486
3	2	1737	2	1	170.3	1.47097	0	26.9192	73.8486
3	2	1738	2	1	57.1	0.0688908	0	26.9192	73.8486
3	2	1739	2	1	1119.3	0.358389	0	26.9192	73.8486
3	2	1740	2	1	1043.4	61.372	0	26.9192	73.8486
3	2	1741	2	1	33.2	17.1021	0	26.9192	73.8486
3	2	1742	2	1	17.7	3.36524	0	26.9192	73.8486
3	2	1743	2	1	8655.7	7.38927	0	26.9192	73.8486
3	2	1744	2	1	439.7	13.7692	0	26.9192	73.8486
3	2	1745	2	1	3.3	0.0736482	0	26.9192	73.8486
3	2	1746	2	1	1031.8	66.5245	0	26.9192	73.8486
3	2	1747	2	1	103.2	0.454948	0	26.9192	73.8486
3	2	1748	2	1	45.8	11.1788	0	26.9192	73.8486
3	2	1749	2	1	1.1	0.00395939	0	26.9192	73.8486
3	2	1750	2	1	85.1	19.4685	0	26.9192	73.8486
3	2	1751	2	1	507.9	3.82089	0	26.9192	73.8486
3	2	1752	2	1	81	23.9909	0	26.9192	73.8486
3	2	1753	2	1	7063.8	1565.82	0	26.9192	73.8486
3	2	1754	2	1	0.5	0.0697035	0	26.9192	73.8486
3	2	1755	2	1	0.1	0.0087298	0	26.9192	73.8486
3	2	1756	2	1	0.2	0.00505709	0	26.9192	73.8486
3	2	1757	2	1	3.2	0.00201465	0	26.9192	73.8486
3	2	1758	2	1	7.7	0.00908553	0	26.9192	73.8486
3	2	1759	1	1	0.7	0.0006924	0	26.9192	73.8486
3	2	1760	2	1	11.7	0.67262	0	26.9192	73.8486
3	2	1761	2	1	726.1	1.62965	0	26.9192	73.8486
3	2	1762	2	1	0	0.00721346	0	26.9192	73.8486
3	2	1763	2	1	1.7	0.317936	0	26.9192	73.8486
3	2	1764	2	1	333.9	70.8594	0	26.9192	73.8486
3	2	1765	2	1	2868	18.7492	0	26.9192	73.8486
3	2	1766	2	1	1496.3	7.96965	0	26.9192	73.8486
3	2	1767	2	1	0.4	0.0510093	0	26.9192	73.8486
3	2	1768	2	1	0	0.0233286	0	26.9192	73.8486
3	2	1769	2	1	29.9	0.0887446	0	26.9192	73.8486
3	2	1770	2	1	68.2	0.0464147	0	26.9192	73.8486
3	2	1771	2	1	79501	1099.12	0	26.9192	73.8486
3	2	1772	2	2	0	0.00169288	0	26.9192	73.8486
3	2	1773	2	2	0.2	0.0954858	0	26.9192	73.8486
3	2	1774	2	2	3	0.577672	0	26.9192	73.8486
3	2	1775	2	2	0.6	0.717573	0	26.9192	73.8486
3	2	1776	2	2	0.2	0.040222	0	26.9192	73.8486
3	2	1777	2	2	0	0.00493212	0	26.9192	73.8486
3	2	1778	2	2	7.9	0.0961133	0	26.9192	73.8486
3	2	1779	2	2	1.5	0.979711	0	26.9192	73.8486
3	2	1780	2	2	2.4	0.584647	0	26.9192	73.8486
3	2	1781	2	2	0.1	0.0484755	0	26.9192	73.8486
3	2	1782	2	2	0.1	0.0504546	0	26.9192	73.8486
3	2	1783	2	2	0.1	0.000902273	0	26.9192	73.8486
3	2	1784	1	2	0.6	0.0010775	0	26.9192	73.8486
3	2	1785	2	2	0	0.00688954	0	26.9192	73.8486
3	2	1786	1	2	0	0.000403285	0	26.9192	73.8486
3	2	1787	2	2	0	0.0123311	0	26.9192	73.8486
3	2	1788	2	2	0.1	0.00985046	0	26.9192	73.8486
3	2	1789	2	2	2.9	0.929145	0	26.9192	73.8486
3	2	1790	2	2	0	0.00310758	0	26.9192	73.8486
3	2	1791	2	2	1259.2	34.3305	0	26.9192	73.8486
3	2	1792	2	2	52.8	0.405135	0	26.9192	73.8486
3	2	1793	2	2	0	0.0793528	0	26.9192	73.8486
3	2	1794	2	2	0.2	0.159974	0	26.9192	73.8486
3	2	1795	2	2	1.6	0.068027	0	26.9192	73.8486
3	2	1796	1	2	0	0.00208285	0	26.9192	73.8486
3	2	1797	2	2	271.8	2.12971	0	26.9192	73.8486
3	2	1798	2	2	0.7	0.616864	0	26.9192	73.8486
3	2	1799	2	2	10.7	8.08003	0	26.9192	73.8486
3	2	1800	1	2			0	26.9192	73.8486
3	2	1801	1	2	0	0.000430469	0	26.9192	73.8486
3	2	1802	2	2	11.9	0.0606352	0	26.9192	73.8486
3	2	1803	2	2	76.3	1.38592	0	26.9192	73.8486
3	2	1804	2	2	0.4	0.586595	0	26.9192	73.8486
3	2	1805	2	2	760.1	9.23348	0	26.9192	73.8486
3	2	1806	2	2	0.7	0.302551	0	26.9192	73.8486
3	2	1807	2	2	84.3	0.0905387	0	26.9192	73.8486
3	2	1808	2	2	0	0.00220859	0	26.9192	73.8486
3	2	1809	2	2	0	0.011318	0	26.9192	73.8486
3	2	1810	1	2	0	0.000521373	0	26.9192	73.8486
3	2	1811	1	2	0	0.00133125	0	26.9192	73.8486
3	2	1812	2	2	0.4	0.111897	0	26.9192	73.8486
3	2	1813	2	2	0	0.00185278	0	26.9192	73.8486
3	2	1814	2	2			0	26.9192	73.8486
3	2	1815	2	2	990	3.57374	0	26.9192	73.8486
3	2	1816	2	2	8.2	1.9148	0	26.9192	73.8486
3	2	1817	1	2	0	0.00059972	0	26.9192	73.8486
3	2	1818	2	2	0	0.00171695	0	26.9192	73.8486
3	2	1819	1	2	0.3	0.00166051	0	26.9192	73.8486
3	2	1820	2	2	17.6	3.16931	0	26.9192	73.8486
3	2	1821	2	2	0	0.000425418	0	26.9192	73.8486
3	2	1822	2	2	0.1	0.0250246	0	26.9192	73.8486
3	2	1823	2	2	0	0.00321283	0	26.9192	73.8486
3	2	1824	2	2	2.5	0.576676	0	26.9192	73.8486
3	2	1825	2	2	0	0.00750512	0	26.9192	73.8486
3	2	1826	2	2	0	0.00715272	0	26.9192	73.8486
3	2	1827	2	2	628.7	3.53319	0	26.9192	73.8486
3	2	1828	2	2	0.1	0.00442632	0	26.9192	73.8486
3	2	1829	2	2	47.5	0.428974	0	26.9192	73.8486
3	2	1830	1	2	0	0.000414568	0	26.9192	73.8486
3	2	1831	2	2	10.4	0.053703	0	26.9192	73.8486
3	2	1832	2	2	874.9	6.27099	0	26.9192	73.8486
3	2	1833	2	2	1.9	0.00852301	0	26.9192	73.8486
3	2	1834	2	2	69.3	0.156948	0	26.9192	73.8486
3	2	1835	2	2	14.5	0.0961547	0	26.9192	73.8486
3	2	1836	2	2	2.1	0.485171	0	26.9192	73.8486
3	2	1837	2	2	652.6	3.27128	0	26.9192	73.8486
3	2	1838	2	2	32.5	5.34499	0	26.9192	73.8486
3	2	1839	2	2	0	0.0107729	0	26.9192	73.8486
3	2	1840	2	2	242.9	1.73515	0	26.9192	73.8486
3	2	1841	2	2	1.9	0.445459	0	26.9192	73.8486
3	2	1842	2	2	0	4.74494	0	26.9192	73.8486
3	2	1843	1	2	0.1	0.000205024	0	26.9192	73.8486
3	3	1844	2	2	0	0.00165585	0	26.8768	74.0437
3	3	1845	2	2	1.7	0.0206486	0	26.8768	74.0437
3	3	1846	1	2	0	0.00359747	0	26.8768	74.0437
3	3	1847	1	2	0	0.0155422	0	26.8768	74.0437
3	3	1848	1	2	0	0.0122493	0	26.8768	74.0437
3	3	1849	1	2	0	0.00844925	0	26.8768	74.0437
3	3	1850	1	2	0	0.019652	0	26.8768	74.0437
3	3	1851	1	2	0	0.0120161	0	26.8768	74.0437
3	3	1852	2	2	6.6	1.40609	0	26.8768	74.0437
3	3	1853	2	2	0	0.0034331	0	26.8768	74.0437
3	3	1854	1	2	0	0.0100366	0	26.8768	74.0437
3	3	1855	1	2	0	0.00217822	0	26.8768	74.0437
3	3	1856	1	2	0	0.0037507	0	26.8768	74.0437
3	3	1857	2	2	0.1	0.0199409	0	26.8768	74.0437
3	3	1858	1	2	0	0.00146368	0	26.8768	74.0437
3	3	1859	1	2	0	0.00320353	0	26.8768	74.0437
3	3	1860	1	2	0	0.0102917	0	26.8768	74.0437
3	3	1861	2	2	0.3	0.0989981	0	26.8768	74.0437
3	3	1862	1	2	0	0.00610756	0	26.8768	74.0437
3	3	1863	2	2	0	0.0123963	0	26.8768	74.0437
3	3	1864	2	2	0.9	0.0623447	0	26.8768	74.0437
3	3	1865	2	2	36.9	8.31379	0	26.8768	74.0437
3	3	1866	2	2	7.8	1.1979	0	26.8768	74.0437
3	3	1867	2	2	623.2	6.52185	0	26.8768	74.0437
3	3	1868	2	2	12.7	8.665	0	26.8768	74.0437
3	3	1869	1	2	0	0.00466544	0	26.8768	74.0437
3	3	1870	1	2	0	0.00267478	0	26.8768	74.0437
3	3	1871	1	2	0	0.00509733	0	26.8768	74.0437
3	3	1872	2	2	0	0.0222868	0	26.8768	74.0437
3	3	1873	2	2	0.2	0.00991286	0	26.8768	74.0437
3	3	1874	2	2	3.6	2.14724	0	26.8768	74.0437
3	3	1875	2	2	0	0.00405246	0	26.8768	74.0437
3	3	1876	1	2	0	0.0134305	0	26.8768	74.0437
3	3	1877	1	2	0	0.00494702	0	26.8768	74.0437
3	3	1878	1	2	0	0.00302336	0	26.8768	74.0437
3	3	1879	2	2	5	1.69879	0	26.8768	74.0437
3	3	1880	2	2	0	0.0049161	0	26.8768	74.0437
3	3	1881	2	2	0	0.00603011	0	26.8768	74.0437
3	3	1882	1	2	0	0.0172498	0	26.8768	74.0437
3	3	1883	2	2	0	0.00347548	0	26.8768	74.0437
3	3	1884	2	2	0.1	0.0243779	0	26.8768	74.0437
3	3	1885	2	2	10.7	3.14171	0	26.8768	74.0437
3	3	1886	2	2	0	0.00686992	0	26.8768	74.0437
3	3	1887	2	2	0.2	0.0449448	0	26.8768	74.0437
3	3	1888	2	2	47.2	3.9576	0	26.8768	74.0437
3	3	1889	1	2	0	0.00408128	0	26.8768	74.0437
3	3	1890	2	2	2.4	0.339741	0	26.8768	74.0437
3	3	1891	1	2	0	0.00487857	0	26.8768	74.0437
3	3	1892	2	2	0.1	0.00334389	0	26.8768	74.0437
3	3	1893	1	2	0	0.0438468	0	26.8768	74.0437
3	3	1894	2	2	1.1	0.00218364	0	26.8768	74.0437
3	3	1895	1	2	0	0.0671066	0	26.8768	74.0437
3	3	1896	2	2	0	0.00330703	0	26.8768	74.0437
3	3	1897	2	2	52.2	8.29295	0	26.8768	74.0437
3	3	1898	1	2	0	0.00617601	0	26.8768	74.0437
3	3	1899	2	2	260	74.692	0	26.8768	74.0437
3	3	1900	1	2	0	0.0233092	0	26.8768	74.0437
3	3	1901	1	2	0	0.00402822	0	26.8768	74.0437
3	3	1902	1	2	0	0.0117722	0	26.8768	74.0437
3	3	1903	1	2	0	0.00682287	0	26.8768	74.0437
3	3	1904	1	2	0	0.122917	0	26.8768	74.0437
3	3	1905	1	2	0	0.00588274	0	26.8768	74.0437
3	3	1906	1	2	0	0.011836	0	26.8768	74.0437
3	3	1907	1	2	0	0.0120422	0	26.8768	74.0437
3	3	1908	1	2	0	0.0184012	0	26.8768	74.0437
3	3	1909	2	2	0.1	0.00440089	0	26.8768	74.0437
3	3	1910	2	2	0.1	0.00270969	0	26.8768	74.0437
3	3	1911	2	2	3510.6	7.45117	0	26.8768	74.0437
3	3	1912	2	2	4.2	0.937289	0	26.8768	74.0437
3	3	1913	2	2	3.9	0.0376263	0	26.8768	74.0437
3	3	1914	2	2	0	0.00405318	0	26.8768	74.0437
3	3	1915	2	2	176	25.6678	0	26.8768	74.0437
3	3	1916	1	2	0	0.00472001	0	26.8768	74.0437
3	3	1917	2	2	2.6	0.237521	0	26.8768	74.0437
3	3	1918	1	2	0	0.0201675	0	26.8768	74.0437
3	3	1919	1	2	0	0.00470056	0	26.8768	74.0437
3	3	1920	1	2	0	0.00684945	0	26.8768	74.0437
3	3	1921	1	2	0	0.0489344	0	26.8768	74.0437
3	3	1922	1	2	0	0.00476585	0	26.8768	74.0437
3	3	1923	2	2	15.3	4.57919	0	26.8768	74.0437
3	3	1924	1	2	0	0.0114737	0	26.8768	74.0437
3	3	1925	2	2	0.1	0.00980019	0	26.8768	74.0437
3	3	1926	2	2	249.3	0.922746	0	26.8768	74.0437
3	3	1927	2	2	5.2	0.625174	0	26.8768	74.0437
3	3	1928	1	2	0	0.010659	0	26.8768	74.0437
3	3	1929	1	2	0	0.155216	0	26.8768	74.0437
3	3	1930	1	2	0	0.00876707	0	26.8768	74.0437
3	3	1931	2	2	3.6	0.0142665	0	26.8768	74.0437
3	3	1932	1	2	0	0.0266278	0	26.8768	74.0437
3	3	1933	1	2	0	0.00174983	0	26.8768	74.0437
3	3	1934	2	2	4.6	1.8677	0	26.8768	74.0437
3	3	1935	2	2	24	4.86611	0	26.8768	74.0437
3	3	1936	1	2	0	0.0312723	0	26.8768	74.0437
3	3	1937	2	2	0	0.0283841	0	26.8768	74.0437
3	3	1938	1	2	0	0.0208346	0	26.8768	74.0437
3	3	1939	1	2	0	0.0490745	0	26.8768	74.0437
3	3	1940	2	2	0.4	0.0352215	0	26.8768	74.0437
3	3	1941	2	2	4.3	1.99364	0	26.8768	74.0437
3	3	1942	1	2	0	0.0506131	0	26.8768	74.0437
3	3	1943	1	2	0	0.022377	0	26.8768	74.0437
3	3	1944	2	2	0.2	0.0348052	0	26.8768	74.0437
3	3	1945	1	2	0	0.427332	0	26.8768	74.0437
3	3	1946	1	2	0	0.0243825	0	26.8768	74.0437
3	3	1947	1	2	0	0.0478594	0	26.8768	74.0437
3	3	1948	1	2	0	0.0279637	0	26.8768	74.0437
3	3	1949	1	2	0	0.0257212	0	26.8768	74.0437
3	3	1950	2	2	63.2	0.0985584	0	26.8768	74.0437
3	3	1951	2	2	0	0.0261061	0	26.8768	74.0437
3	3	1952	2	2	0.1	0.0362342	0	26.8768	74.0437
3	3	1953	1	2	0	0.0108241	0	26.8768	74.0437
3	3	1954	1	2	0	0.0396557	0	26.8768	74.0437
3	3	1955	2	2	1.2	0.581321	0	26.8768	74.0437
3	3	1956	1	2	0	0.047257	0	26.8768	74.0437
3	3	1957	2	2	1.5	1.1341	0	26.8768	74.0437
3	3	1958	2	1	0.1	0.0986052	0	26.8768	74.0437
3	3	1959	2	1	8.3	10.5765	0	26.8768	74.0437
3	3	1960	2	1	888.4	525.698	0	26.8768	74.0437
3	3	1961	2	1	4872.5	54.7337	0	26.8768	74.0437
3	3	1962	2	1	13	15.4937	0	26.8768	74.0437
3	3	1963	2	1	88.6	3.94438	0	26.8768	74.0437
3	3	1964	1	1	0	0.0233567	0	26.8768	74.0437
3	3	1965	1	1	0	0.0172877	0	26.8768	74.0437
3	3	1966	1	1	0	0.157527	0	26.8768	74.0437
3	3	1967	1	1	0	0.0212607	0	26.8768	74.0437
3	3	1968	1	1	0	0.0363999	0	26.8768	74.0437
3	3	1969	2	1	2.6	0.82335	0	26.8768	74.0437
3	3	1970	1	1	0	0.0399632	0	26.8768	74.0437
3	3	1971	1	1	0	0.0111296	0	26.8768	74.0437
3	3	1972	2	1	20.6	15.5386	0	26.8768	74.0437
3	3	1973	1	1	0	0.0922931	0	26.8768	74.0437
3	3	1974	1	1	0	0.0259038	0	26.8768	74.0437
3	3	1975	2	1	2.3	0.283551	0	26.8768	74.0437
3	3	1976	1	1	0	0.00777866	0	26.8768	74.0437
3	3	1977	1	1	0	0.0109032	0	26.8768	74.0437
3	3	1978	2	1	5625.9	30.2391	0	26.8768	74.0437
3	3	1979	2	1	0	0.0313908	0	26.8768	74.0437
3	3	1980	1	1	0	0.024149	0	26.8768	74.0437
3	3	1981	1	1	0	0.110968	0	26.8768	74.0437
3	3	1982	1	1			0	26.8768	74.0437
3	3	1983	2	1	11.2	4.89826	0	26.8768	74.0437
3	3	1984	2	1	0	0.0666243	0	26.8768	74.0437
3	3	1985	2	1	0	0.0397673	0	26.8768	74.0437
3	3	1986	1	1	0	0.0732299	0	26.8768	74.0437
3	3	1987	2	1	6.5	0.0640753	0	26.8768	74.0437
3	3	1988	2	1	0.1	0.0655552	0	26.8768	74.0437
3	3	1989	2	1	0.1	0.0471063	0	26.8768	74.0437
3	3	1990	2	1	0	20.9047	0	26.8768	74.0437
3	3	1991	2	1	113.9	15.5453	0	26.8768	74.0437
3	3	1992	2	1	1.4	0.707512	0	26.8768	74.0437
3	3	1993	2	1	753.4	0.694642	0	26.8768	74.0437
3	3	1994	1	1	0.1	0.0276131	0	26.8768	74.0437
3	3	1995	2	1	0.1	0.0277017	0	26.8768	74.0437
3	3	1996	1	1	6.9	0.0724982	0	26.8768	74.0437
3	3	1997	1	1	0	0.0321747	0	26.8768	74.0437
3	3	1998	1	1	0	0.0397862	0	26.8768	74.0437
3	3	1999	1	1	0.3	0.0526288	0	26.8768	74.0437
[truncated: 278 more rows]
